# Supplementary material for: Leveraging supervised learning for functionally informed fine-mapping of cis-eQTLs identifies an additional 20,913 putative causal eQTLs
Source: Nat Commun. 2021 Jun 7;12:3394. doi: 10.1038/s41467-021-23134-8 (PMC8184741; doi:10.1038/s41467-021-23134-8)
Supplement: Supplementary file 4 — Supplementary Data 1 [file 41467_2021_23134_MOESM4_ESM.xlsx]

## Sheet: readme
In the Feat_imp_alltissues page, the features importance for each tissue are described.
(In the order of tissue_name, feature_ID, feature_importances)
(Feature importances are sorted in an descending order within each tissue)
(For the description of each feature ID, please see the Supplementary File 5)

## Sheet: Feat_imp_alltissues
Whole_Blood	feature	importance	Muscle_Skeletal	feature	importance	Liver	feature	importance	Brain_Cerebellum	feature	importance	Prostate	feature	importance	Spleen	feature	importance	Skin_Sun_Exposed_Lower_leg	feature	importance	Artery_Coronary	feature	importance	Esophagus_Muscularis	feature	importance	Esophagus_Gastroesophageal_Junction	feature	importance	Artery_Tibial	feature	importance	Heart_Atrial_Appendage	feature	importance	Nerve_Tibial	feature	importance	Heart_Left_Ventricle	feature	importance	Adrenal_Gland	feature	importance	Adipose_Visceral_Omentum	feature	importance	Pancreas	feature
	tss_distance	0.431164		tss_distance	0.458255		tss_distance	0.33045		tss_distance	0.414192		tss_distance	0.316434		tss_distance	0.462967		tss_distance	0.461352		tss_distance	0.376949		tss_distance	0.454133		tss_distance	0.432088		tss_distance	0.407502		tss_distance	0.420833		tss_distance	0.470234		tss_distance	0.452679		tss_distance	0.32908		tss_distance	0.471276		tss_distance
	CNhs13058	0.032449		CNhs10629	0.0263869		CNhs10612	0.0354204		CNhs14239	0.0223093		CNhs10738	0.110702		CNhs12553	0.0337961		CNhs10752	0.0184227		CNhs12570	0.0354693		CNhs12570	0.0203243		ENCFF233LVU	0.0290267		CNhs10621	0.0284705		ENCFF254JZR	0.0222897		CNhs12570	0.0245455		CNhs10629	0.0402325		CNhs11266	0.0581094		CNhs12570	0.0292815		CNhs11882
	ENCFF891PZS	0.0296226		CNhs10621	0.0201378		CNhs12328	0.0284908		CNhs10608	0.0198565		CNhs10632	0.0826082		CNhs10738	0.0157903		ENCFF715OCD	0.0165766		CNhs11885	0.0272595		CNhs12590	0.0187011		CNhs12570	0.02432		CNhs10629	0.0208779		ENCFF759FCM	0.0184067		CNhs14239	0.0220637		CNhs10621	0.0315996		CNhs14244	0.0503545		CNhs10632	0.029281		CNhs10652
	CNhs11675	0.018739		CNhs12570	0.0189924		ENCFF025DFU	0.0191084		CNhs12839	0.0178071		CNhs10608	0.0493151		ENCFF233LVU	0.0157516		CNhs12806	0.0108572		CNhs11047	0.023396		CNhs11969	0.0173994		CNhs10632	0.0191245		CNhs11790	0.0177202		CNhs12806	0.0128625		CNhs10634	0.0139819		CNhs10626	0.0193484		CNhs11285	0.0434129		CNhs11762	0.0158203		CNhs12328
	ENCFF628GHA	0.0176934		CNhs10653	0.0151179		CNhs10875	0.0160139		ENCFF233LVU	0.0177551		CNhs11277	0.0432798		CNhs12333	0.0144479		CNhs11882	0.0105716		CNhs10632	0.018933		CNhs10876	0.0166451		CNhs11271	0.0175453		CNhs10628	0.0161402		CNhs10632	0.0125672		CNhs12806	0.011743		CNhs11762	0.0130069		CNhs10723	0.030744		CNhs12506	0.0147591		CNhs10619
	ENCFF634ZUJ	0.0129233		CNhs11281	0.0139709		ENCFF958VCA	0.0159131		CNhs10632	0.015972		ENCFF151PMX	0.0301187		CNhs10651	0.0135427		CNhs11840	0.0100534		CNhs11841	0.0165317		CNhs10632	0.0115446		CNhs10846	0.0154698		CNhs11789	0.0140313		CNhs10636	0.0119341		CNhs11790	0.00924366		ENCFF233LVU	0.0108284		CNhs10632	0.0302173		ENCFF233LVU	0.0139896		CNhs10622
	CNhs10724	0.0121744		CNhs12806	0.0134675		ENCFF205TKQ	0.0158205		ENCFF709BXS	0.0106918		ENCFF233LVU	0.0260908		CNhs12842	0.0104902		CNhs12014	0.00983171		CNhs11818	0.0164793		CNhs13496	0.0106464		CNhs11893	0.0121487		CNhs12570	0.0128765		CNhs11762	0.011721		CNhs10649	0.00924301		CNhs10636	0.0090031		CNhs12328	0.024977		CNhs12806	0.0078452		CNhs14244
	CNhs12195	0.0114054		CNhs11758	0.0132645		ENCFF136DBS	0.0144955		ENCFF614MKK	0.00961299		CNhs11931	0.0218216		CNhs13924	0.00979549		CNhs12502	0.00918645		CNhs12590	0.0116279		CNhs11269	0.0103918		CNhs10626	0.0108962		CNhs10653	0.0104392		CNhs10619	0.0112054		ENCFF233LVU	0.00807506		CNhs10622	0.00826481		CNhs12847	0.0239251		ENCFF086FEO	0.00763132		ENCFF290ETW
	ENCFF363RHA	0.00952058		CNhs11789	0.0126085		ENCFF141YAA	0.0123048		CNhs11280	0.00949814		CNhs13805	0.0207958		ENCFF086FEO	0.00944667		CNhs10750	0.0089414		CNhs10618	0.0112969		CNhs11983	0.00900093		ENCFF151PMX	0.0103553		CNhs11758	0.00966344		ENCFF362YRX	0.0103996		CNhs10632	0.00776874		ENCFF360QQU	0.00817171		CNhs11275	0.0232385		CNhs10625	0.00735964		CNhs11734
	CNhs12546	0.00918666		CNhs10628	0.0103861		ENCFF072BII	0.0117804		CNhs12998	0.00877118		CNhs10732	0.0195774		CNhs10631	0.00905689		ENCFF869KFA	0.00826742		ENCFF233LVU	0.0102224		CNhs10846	0.00851458		CNhs10608	0.00868324		CNhs10626	0.00934515		ENCFF669KWL	0.0097127		ENCFF025DFU	0.00738821		CNhs10652	0.00804817		CNhs13924	0.023224		CNhs10608	0.0072225		CNhs11270
	CNhs13208	0.00908937		ENCFF151PMX	0.00736677		ENCFF777EVS	0.0106701		ENCFF413VKO	0.00840713		CNhs14241	0.0186766		CNhs10622	0.00893503		CNhs14245	0.00773647		ENCFF822MVW	0.00914071		ENCFF684OBP	0.00688269		CNhs10634	0.00790456		CNhs11676	0.0083199		CNhs10628	0.00953727		ENCFF085EFX	0.00684359		CNhs10608	0.00771803		CNhs11934	0.0230176		CNhs11885	0.00677717		ENCFF315WID
	ENCFF227YKR	0.00873343		CNhs11984	0.00717739		CNhs10741	0.0103743		ENCFF151PMX	0.00834095		ENCFF294WYN	0.0163913		CNhs10632	0.00781714		CNhs14244	0.00762373		CNhs10608	0.00890341		ENCFF233LVU	0.00664368		CNhs11853	0.00728059		ENCFF233LVU	0.00734898		CNhs10624	0.00894721		ENCFF942UAU	0.00633023		ENCFF020WCV	0.00700037		ENCFF181HKY	0.021316		CNhs12024	0.00666718		CNhs10616
	ENCFF032QOM	0.00723376		ENCFF953VID	0.00660654		CNhs10649	0.0103674		CNhs11718	0.00830391		ENCFF282TMZ	0.0151065		CNhs10610	0.00739024		CNhs13479	0.0074435		ENCFF294WYN	0.00808759		CNhs11984	0.00625218		ENCFF587FTV	0.00675358		CNhs10636	0.00732759		CNhs10653	0.00875959		CNhs11330	0.00586437		ENCFF144IVU	0.00668106		ENCFF254JZR	0.0208933		CNhs12502	0.00664871		ENCFF025DFU
	CNhs11671	0.00718464		ENCFF774HMD	0.00601205		ENCFF641UEZ	0.0102359		ENCFF849NRD	0.00799625		ENCFF948LKS	0.01473		ENCFF600UCV	0.00732407		CNhs10632	0.00713221		ENCFF290ETW	0.00801236		ENCFF425ROI	0.00611501		CNhs10636	0.00673462		CNhs10634	0.00722568		ENCFF290ETW	0.00766742		ENCFF894IHE	0.00581292		ENCFF759FCM	0.00653897		CNhs10636	0.0206921		CNhs10628	0.00651052		CNhs10630
	CNhs11062	0.00697422		ENCFF549MDM	0.00587844		ENCFF055JAB	0.00970872		ENCFF912TKR	0.00766984		ENCFF709BXS	0.0135009		CNhs10608	0.00680726		ENCFF356ZPT	0.00674424		CNhs10626	0.00772987		CNhs11909	0.00580426		ENCFF294WYN	0.00664779		CNhs12855	0.00660697		ENCFF233LVU	0.00766522		ENCFF709BXS	0.00565495		CNhs10728	0.00638436		CNhs12562	0.0194625		CNhs10635	0.00645306		ENCFF652IGB
	CNhs12553	0.00681387		CNhs10632	0.00585959		ENCFF389FXB	0.0093025		GSM1684642	0.00704368		CNhs11256	0.0133367		GSM1684641	0.00632799		ENCFF233LVU	0.0067188		CNhs10653	0.00751887		CNhs12492	0.00551552		GSM1684646	0.00623574		CNhs12590	0.0063306		CNhs11676	0.00733693		ENCFF948LKS	0.00557817		ENCFF318ORB	0.00618344		CNhs10728	0.0192573		ENCFF948LKS	0.00613573		CNhs10635
	ENCFF223VDP	0.00632802		ENCFF640DMT	0.00546775		ENCFF746QKY	0.00921044		ENCFF399ISP	0.00638364		CNhs11867	0.0123971		CNhs10625	0.00623443		CNhs12506	0.00638849		ENCFF985ZEV	0.00743369		ENCFF918TJS	0.00550772		GSM1684643	0.00619911		CNhs10615	0.00613834		CNhs10626	0.00733018		ENCFF315HCK	0.00552618		CNhs11818	0.0060088		CNhs11838	0.0173614		GSM1684642	0.00605282		ENCFF838PEA
	CNhs13224	0.00620047		ENCFF344JQP	0.00540019		ENCFF674OQZ	0.00917166		ENCFF597ZGD	0.00627709		ENCFF360QQU	0.0117487		CNhs12195	0.00616788		ENCFF261CVM	0.00624505		ENCFF675EXW	0.00725372		ENCFF327QYA	0.00548721		CNhs12506	0.00619806		CNhs11762	0.00591231		ENCFF849NRD	0.00695526		ENCFF711MPU	0.00545631		CNhs11773	0.00563281		ENCFF477RTV	0.0108681		ENCFF297ZVT	0.0058687		ENCFF298LTL
	ENCFF773MPY	0.00571547		Skeletal_Muscle_FemaleE108-H3K4me3	0.00525576		ENCFF633LAF	0.00867484		GSM1684641	0.00616222		ENCFF342FTF	0.0105498		CNhs13547	0.00604222		ENCFF382YNA	0.0061595		ENCFF615NDO	0.00724056		CNhs11853	0.00546529		ENCFF772SIL	0.00619559		ENCFF092RSX	0.00587782		GSM1684643	0.00649444		CNhs11758	0.00531859		ENCFF246LCK	0.00557391		ENCFF024BEV	0.0103959		CNhs12362	0.00555681		ENCFF196CZJ
	ENCFF159FEG	0.00565488		ENCFF688KQB	0.00524039		CNhs11827	0.00833777		ENCFF833POA	0.00571917		ENCFF597ZGD	0.0105267		CNhs11050	0.00590419		ENCFF151PMX	0.00608593		ENCFF035KWP	0.00690024		GSM1684641	0.00542516		CNhs12998	0.00589168		ENCFF321LUP	0.00579195		CNhs11343	0.00642723		CNhs10626	0.00531426		GSM1684645	0.00547008		CNhs12851	0.0094322		ENCFF843LVW	0.00541968		GSM1684642
	ENCFF493FQG	0.00528933		ENCFF530YMW	0.00519106		ENCFF948LKS	0.00786051		ENCFF220PSW	0.00535885		CNhs11352	0.010238		ENCFF068HXC	0.00572959		CNhs11852	0.0060698		ENCFF235OKK	0.00647238		GSM1684643	0.00539399		CNhs13975	0.00583224		GSM1684642	0.00564526		GSM1684645	0.00632619		ENCFF477WFX	0.00526704		GSM1684641	0.00537957		CNhs10608	0.00852841		ENCFF381CZQ	0.00524113		ENCFF233LVU
	CNhs13484	0.00519247		ENCFF244AQE	0.00516997		GSM1684645	0.00782661		ENCFF282JXB	0.00535615		ENCFF942UQE	0.0082609		CNhs11677	0.00555969		ENCFF721SBI	0.00602483		ENCFF055JAB	0.00645334		ENCFF422PHA	0.00534244		ENCFF315HCK	0.00561215		CNhs11977	0.00560915		ENCFF368RZP	0.00570946		ENCFF007GYM	0.00524324		ENCFF082SFS	0.00536206		CNhs10882	0.00810583		CNhs10627	0.00523946		ENCFF961QGV
	CNhs11904	0.00515395		ENCFF683KUC	0.00511354		ENCFF151YYY	0.0073096		ENCFF195HLW	0.00533872		ENCFF671FBK	0.00822978		ENCFF817TFH	0.00550635		CNhs11270	0.00601855		ENCFF087QEY	0.00628266		ENCFF439FLW	0.00516361		CNhs10753	0.00556212		ENCFF849NRD	0.00558848		ENCFF712CJP	0.00567215		CNhs10652	0.00522521		ENCFF179IKX	0.00519009		ENCFF468USL	0.00808888		ENCFF753SCX	0.00512137		ENCFF601NLG
	CNhs12566	0.00514152		CNhs12026	0.00511258		ENCFF783KDZ	0.00727983		ENCFF321KUJ	0.0052928		LungE096-H3K4me3	0.00656918		ENCFF837UHE	0.00539003		ENCFF492DQI	0.00580281		ENCFF685MZL	0.00624919		ENCFF591KWL	0.00516357		ENCFF759FCM	0.00544631		ENCFF653DDA	0.00548989		ENCFF905GLU	0.00562922		GSM1684643	0.00519797		ENCFF843QTK	0.00514474		ENCFF521HRT	0.00802381		ENCFF849NRD	0.00505341		ENCFF033OVU
	ENCFF587FTV	0.00501088		ENCFF981CZJ	0.00508794		ENCFF381CZQ	0.00725136		ENCFF700HMI	0.00528601		ENCFF340VVU	0.00656414		ENCFF977ZXO	0.00536584		ENCFF615TSW	0.0057817		ENCFF849NRD	0.0061981		CNhs10621	0.00511115		GSM1684642	0.00536922		ENCFF984WNZ	0.00540017		ENCFF225GEQ	0.00561512		ENCFF092RSX	0.00517024		ENCFF469RQU	0.00512694		CNhs10652	0.00792752		CNhs10634	0.00503637		ENCFF951FGK
	ENCFF817TFH	0.00500337		ENCFF294WYN	0.00496959		ENCFF517JDW	0.00673836		ENCFF455JTU	0.00528341		ENCFF435PZF	0.00560597		ENCFF448HTE	0.00521238		CNhs12326	0.00574457		CNhs10636	0.00610304		ENCFF614MKK	0.00510654		ENCFF042VGD	0.00527121		ENCFF093DHH	0.00539881		ENCFF770QSA	0.00560916		ENCFF985OQZ	0.00507907		GSM1684643	0.0050272		CNhs12046	0.00791491		ENCFF652IGB	0.00498907		CNhs10736
	ENCFF219UQX	0.00493529		GSM1684642	0.00490494		ENCFF498NTH	0.00655807		ENCFF542YUX	0.00522		ENCFF351YKP	0.00546983		ENCFF628GHA	0.0051506		CNhs12570	0.00573733		GSM2060762	0.00604948		ENCFF558MZX	0.0050814		ENCFF949COK	0.0050704		ENCFF949COK	0.00537434		ENCFF109FPX	0.00558459		ENCFF600PQH	0.00503464		ENCFF820MYI	0.00500156		Duodenum_Smooth_MuscleE078-H3K4me3	0.00777347		CNhs10612	0.00496812		ENCFF709BXS
	ENCFF678LXL	0.00490562		ENCFF587VFM	0.00477176		ENCFF746CXV	0.00645544		ENCFF055JAB	0.00521806		ENCFF565ZIS	0.00503519		CNhs13440	0.00508798		ENCFF369UBB	0.00563102		CNhs13241	0.00594414		ENCFF256DOK	0.00505478		CNhs10648	0.00491568		ENCFF977MTB	0.00526472		CNhs11756	0.00549404		ENCFF680UAP	0.0049797		CNhs10645	0.00499811		ENCFF293ASZ	0.00762372		ENCFF662IZN	0.00494338		ENCFF136PJT
	ENCFF601HLQ	0.00486641		CNhs12562	0.00465819		ENCFF692FAL	0.00639486		GSM1684646	0.0052063		OvaryE097-H3K4me3	0.00485647		ENCFF851LAU	0.0050205		ENCFF646APT	0.00531913		ENCFF947RXV	0.00591365		ENCFF444CNE	0.00505438		ENCFF683TLR	0.00482619		ENCFF869JLM	0.00525809		CNhs10608	0.00540197		ENCFF051NQJ	0.00486112		ENCFF065CFJ	0.00494166		CNhs10635	0.0076033		CNhs12623	0.00490435		ENCFF109LUV
	ENCFF259NLK	0.00486161		ENCFF792ZTJ	0.0046414		ENCFF777KJU	0.00636195		ENCFF492DQI	0.00519974		GSM2060762	0.00482574		ENCFF153XQL	0.00501286		ENCFF766AYD	0.00528543		ENCFF792ZTJ	0.00590686		ENCFF092RSX	0.00504225		CNhs11676	0.00482095		ENCFF035KWP	0.00523661		CNhs10634	0.0052981		ENCFF379KCI	0.00485747		ENCFF749OUM	0.00488398		CNhs11762	0.00745014		ENCFF092RSX	0.00481664		GSM1684643
	ENCFF391HDR	0.00484608		ENCFF003ZRK	0.00463429		ENCFF761XBZ	0.00628814		ENCFF927VUO	0.00517607		GSM2060761	0.00479081		ENCFF356ZPT	0.00476231		ENCFF903ARI	0.00523959		ENCFF825UDG	0.00590439		ENCFF740KGG	0.00500077		ENCFF657IBD	0.00480844		CNhs12069	0.0052365		ENCFF425ROI	0.00528664		CNhs12562	0.00484525		ENCFF064NJL	0.00487585		ENCFF342FTF	0.00742648		ENCFF942UAU	0.00480425		PancreasE098-H3K4me3
	ENCFF334AJI	0.00484291		GSM1684633	0.00461314		ENCFF880MKD	0.00622941		ENCFF057DRT	0.00513378		ENCFF045WHX	0.0046684		CNhs12844	0.00475883		CNhs12623	0.00523844		ENCFF837UHE	0.00582578		CNhs12326	0.00495008		CNhs10631	0.00479703		ENCFF654HDQ	0.00521246		ENCFF678LXL	0.00526908		ENCFF685MZL	0.00481748		ENCFF984ZZC	0.00486519		ENCFF759FCM	0.00733035		ENCFF290ETW	0.004741		ENCFF061ZIL
	ENCFF948LKS	0.0048271		CNhs11303	0.00451256		ENCFF006FZE	0.00607784		ENCFF479QQQ	0.00512039		CNhs12312	0.00421396		GSM2543094	0.0047491		GSM1684642	0.00523518		ENCFF941AKN	0.00582179		ENCFF506MUV	0.00486302		ENCFF799EIL	0.00473291		CNhs12562	0.00519688		ENCFF871IXB	0.00526182		ENCFF695NFP	0.00480206		ENCFF602QAM	0.00480711		ENCFF233LVU	0.0066903		ENCFF294WYN	0.00471491		ENCFF592MXT
	ENCFF536IEC	0.00482682		ENCFF059WGK	0.00440662		ENCFF103OHX	0.00605418		ENCFF966IYT	0.00510875		ENCFF999IEY	0.00399533		ENCFF772SIL	0.00468166		ENCFF443HSG	0.00520006		CNhs11776	0.00563778		ENCFF764FFY	0.00486012		ENCFF528VSB	0.00472759		CNhs12010	0.00518238		ENCFF787UOA	0.00522547		CNhs11762	0.00472314		ENCFF294WYN	0.00471875		GSM2060762	0.00661564		ENCFF536IEC	0.00471323		ENCFF092RSX
	CNhs13487	0.00481043		ENCFF621LMW	0.00439853		ENCFF069ZID	0.00597247		ENCFF996AEF	0.00508971		Placenta_AmnionE099-H3K4me3	0.00387085		ENCFF536IEC	0.0046539		CNhs12554	0.00517393		ENCFF659ZUU	0.00551935		CNhs11258	0.00481552		ENCFF495QYP	0.00469038		ENCFF347HIL	0.0051271		ENCFF918FRW	0.00522339		ENCFF003ZRK	0.00468563		ENCFF092RSX	0.00462484		CNhs11734	0.00636469		ENCFF037ZSW	0.00469667		ENCFF392BIV
	ENCFF471TWL	0.00478743		ENCFF685MZL	0.0043872		ENCFF821XXG	0.00574503		ENCFF362LEO	0.00508826		Fetal_Adrenal_GlandE080-H3K4me3	0.00367861		ENCFF903ARI	0.00462481		ENCFF337CGA	0.00503879		ENCFF265BPR	0.0055092		ENCFF681BMN	0.00475264		ENCFF043ACF	0.00466473		ENCFF470FUY	0.00511896		ENCFF092RSX	0.00519657		ENCFF580MXP	0.00464978		ENCFF037ZSW	0.00459109		ENCFF315WID	0.00609624		ENCFF648WCI	0.00465067		ENCFF498NTH
	ENCFF968LVP	0.00478081		ENCFF413VKO	0.00438354		ENCFF631VAT	0.00572271		ENCFF272MMD	0.00508557		ENCFF859GUF	0.00317335		ENCFF973NJP	0.00460984		ENCFF849NRD	0.00501271		ENCFF777GYB	0.00531555		Stomach_Smooth_MuscleE111-H3K4me3	0.00474091		ENCFF837UHE	0.00462387		ENCFF304TGP	0.00509876		ENCFF003ZRK	0.00518777		GSM2257671	0.00460835		ENCFF151PMX	0.00455971		CNhs12506	0.00480914		ENCFF079OZR	0.00461636		ENCFF340VVU
	GSM2543090	0.00475322		ENCFF360BPK	0.00437747		ENCFF419EMP	0.00569724		GSM1208736	0.0050528		Brain_Anterior_CaudateE068-H3K4me3	0.00316718		ENCFF363RHA	0.00460782		ENCFF003ZRK	0.00495311		ENCFF134ANM	0.00529719		ENCFF654HDQ	0.00471837		ENCFF880MKD	0.00461473		ENCFF330FVQ	0.00507543		ENCFF985OQZ	0.00516692		ENCFF493FOT	0.00460476		ENCFF590YLH	0.00448509		ENCFF942UQE	0.00416393		ENCFF259CAK	0.0045682		ENCFF126SJO
	ENCFF109FPX	0.00463673		ENCFF723FDT	0.00430121		ENCFF900REU	0.00563717		ENCFF163CFH	0.00503192		ENCFF655OPV	0.00292376		CNhs11904	0.0045981		ENCFF686SJS	0.00492922		ENCFF092RSX	0.0051697		CNhs11047	0.0047176		CNhs11049	0.00451991		ENCFF934UNQ	0.00505167		ENCFF294WYN	0.00511747		ENCFF905GLU	0.00459781		ENCFF423TYW	0.00448384		ENCFF499KDV	0.00381122		CNhs12562	0.00453067		ENCFF381POQ
	CNhs11843	0.00462872		ENCFF425ROI	0.00428958		ENCFF401DZU	0.00545755		ENCFF132AXT	0.00501958		ENCFF637PCM	0.00258403		ENCFF031NZC	0.0045619		ENCFF431KKT	0.00485662		ENCFF315WID	0.00516165		ENCFF681KGX	0.00470931		ENCFF153XQL	0.00451245		ENCFF471AHV	0.00504868		ENCFF003LAB	0.00511402		ENCFF381POQ	0.00459454		CNhs11794	0.00444435		ENCFF085OHV	0.00376846		ENCFF759FCM	0.00445876		CNhs13440
	CNhs12003	0.00460884		ENCFF042VGD	0.00426588		ENCFF352PXN	0.00536831		ENCFF422WMR	0.00498646		ENCFF749OUM	0.00250152		ENCFF723BZQ	0.00455717		ENCFF530LJW	0.00483689		ENCFF994ANB	0.00509364		CNhs12017	0.00470871		CNhs12008	0.00448753		ENCFF421KUP	0.00504177		CNhs11983	0.00506471		ENCFF648WCI	0.00458134		ENCFF251CYW	0.00438768		ENCFF984ZZC	0.00361031		ENCFF991PYT	0.00442109		ENCFF880MKD
	ENCFF420PYG	0.00458074		ENCFF555ESM	0.00426129		ENCFF753SCX	0.00534794		ENCFF622PZI	0.00498018		Stomach_Smooth_MuscleE111-H3K4me3	0.0024728		ENCFF883JHY	0.00453348		ENCFF491HAF	0.0047925		ENCFF787EIU	0.0050696		CNhs12010	0.00467784		GSM2060761	0.00448533		ENCFF368GND	0.00493698		ENCFF872UPB	0.00505839		ENCFF362UQH	0.00453799		ENCFF058VCF	0.004339		Stomach_Smooth_MuscleE111-H3K4me3	0.00349878		ENCFF614MKK	0.00441447		ENCFF063ITE
	ENCFF051NQJ	0.00452701		ENCFF526VJO	0.00424877		ENCFF720VQM	0.00530831		ENCFF361UTR	0.00497419		ENCFF600UCV	0.00221329		ENCFF836MBX	0.00449696		ENCFF740KGG	0.00471088		CNhs11676	0.00502805		ENCFF601NLG	0.00465097		ENCFF594ALF	0.00447962		CNhs11351	0.00491769		ENCFF245IYM	0.0050164		ENCFF683KUC	0.00451141		ENCFF639TZJ	0.00432896		CNhs10622	0.00315239		GSM1208641	0.00441318		ENCFF418JEV
	ENCFF197AVJ	0.0045045		ENCFF849NRD	0.00422513		ENCFF837UHE	0.00519335		CNhs14139	0.00493443		CNhs12529	0.00221089		ENCFF330FVQ	0.00447139		ENCFF977MTB	0.00468802		CNhs12998	0.00498386		ENCFF918FRW	0.00461937		ENCFF556AXQ	0.00446382		ENCFF484MOG	0.00489706		ENCFF648WCI	0.0050045		GSM1684645	0.00445743		ENCFF712CJP	0.00430015		ENCFF721SBI	0.00314342		ENCFF153XQL	0.00437358		ENCFF414NAA
	GSM1684642	0.00450383		ENCFF364BPR	0.0041692		ENCFF566GIR	0.00517261		ENCFF064KBT	0.0049102		Duodenum_Smooth_MuscleE078-H3K4me3	0.00220747		ENCFF983EKB	0.0044569		CNhs12998	0.00465394		ENCFF977ZXO	0.00495622		ENCFF307XCZ	0.00459742		ENCFF439CMK	0.00442255		ENCFF648WCI	0.00489006		ENCFF703VST	0.0049556		ENCFF332CBV	0.00445612		ENCFF605ZMK	0.00428372		ENCFF837UAW	0.00290509		ENCFF877SOO	0.00431021		ENCFF837UHE
	DHS_Trynka	0.00445894		ENCFF297DRN	0.00416423		ENCFF669BCZ	0.00512097		ENCFF003ZRK	0.0048813		ENCFF362LEO	0.00184684		ENCFF891PZS	0.0044385		CNhs11386	0.0046523		ENCFF064LQT	0.00494842		ENCFF052LIP	0.00455693		ENCFF055JAB	0.00440873		ENCFF736ZAN	0.00485796		ENCFF113RRS	0.00494341		GSM1684642	0.0044327		ENCFF942UAU	0.00428343		Left_VentricleE095-H3K4me3	0.00244829		ENCFF468USL	0.00429924		ENCFF918FRW
	ENCFF977RZQ	0.00445749		ENCFF623EGG	0.00415142		ENCFF053ROV	0.00499308		ENCFF044HJS	0.00484918		ENCFF170YDM	0.00178056		ENCFF410WYL	0.00442733		ENCFF712CJP	0.00464283		ENCFF381CZQ	0.00493352		GSM1684633	0.0045514		ENCFF937JUR	0.00439097		ENCFF622PZI	0.00484822		ENCFF754WGM	0.00493503		ENCFF847NNM	0.00441232		ENCFF488WNX	0.00425381		ENCFF712CJP	0.00236094		ENCFF282TMZ	0.00421774		CNhs10641
	ENCFF413JBK	0.00440722		ENCFF523QJV	0.00412974		ENCFF811FXD	0.00498853		CNhs10647	0.00477249		Left_VentricleE095-H3K4me3	0.00177982		ENCFF468GIA	0.00441973		ENCFF455FFY	0.00461723		ENCFF671XER	0.00491972		ENCFF880MKD	0.0045505		ENCFF425ROI	0.00437938		ENCFF346CWF	0.00484395		CNhs10635	0.00485759		ENCFF951FGK	0.0043928		ENCFF710OZO	0.0042499		ENCFF709BXS	0.00226063		ENCFF463TDC	0.00418608		CNhs13793
	ENCFF659BVQ	0.00438313		ENCFF042LSM	0.00412644		ENCFF985OQZ	0.00493761		ENCFF273QJO	0.00476119		Penis_Foreskin_Keratinocyte_Primary_Cells_skin03E058-H3K4me3	0.0016176		ENCFF777GYB	0.0044		ENCFF948LKS	0.00461487		ENCFF498NTH	0.00484936		ENCFF330FVQ	0.00454861		ENCFF987EAL	0.00437151		ENCFF565ZIS	0.00481336		CNhs11793	0.00485011		ENCFF170QVL	0.00438505		ENCFF893ONO	0.00421208		ENCFF643OVE	0.00217305		ENCFF471AHV	0.00418215		ENCFF372TOU
	ENCFF092RSX	0.00437168		ENCFF241GXI	0.00412245		GSM1684640	0.00485716		ENCFF985JVY	0.00472629		ENCFF518GSE	0.00155224		ENCFF103KGP	0.00439806		ENCFF492JYB	0.00451818		ENCFF684BHN	0.00484605		ENCFF976DAC	0.00454463		ENCFF517NJW	0.00428751		ENCFF988QYQ	0.00471817		ENCFF773NZF	0.00481813		ENCFF389OHA	0.00432095		ENCFF194OBU	0.00420043		LungE096-H3K4me3	0.0018567		ENCFF669NEV	0.00416621		ENCFF927VUO
	CNhs13466	0.00432579		CNhs11883	0.00409685		ENCFF576CRZ	0.00482669		CNhs10649	0.0047158		PancreasE098-H3K4me3	0.00150889		ENCFF493FQG	0.00437488		ENCFF298WLL	0.00450021		ENCFF163CFH	0.00484508		GSM1684640	0.0044732		ENCFF211JBX	0.00426948		ENCFF568CZP	0.00466869		CNhs10651	0.00468405		CNhs10612	0.00431817		ENCFF314ICJ	0.0041938		ENCFF151PMX	0.00170153		ENCFF802LRO	0.00415034		ENCFF556MMP
	CNhs11891	0.00429774		ENCFF748HVA	0.00408022		ENCFF556AXQ	0.00479028		GSM1684645	0.00469603		Colonic_MucosaE075-H3K4me3	0.00146117		ENCFF651NSI	0.00426972		CNhs12922	0.00445119		ENCFF777KJU	0.00483484		ENCFF044CTX	0.00446493		CNhs10649	0.00425766		ENCFF759FCM	0.00464289		ENCFF464QEO	0.00465715		ENCFF999OEJ	0.00430352		ENCFF324TEB	0.0041811		Adipose_NucleiE063-H3K4me3	0.0016663		ENCFF462HVU	0.00414911		CNhs11289
	GSM2543100	0.00427061		CNhs10626	0.0040574		ENCFF554DWH	0.00475947		ENCFF315WID	0.0046883		ENCFF486AVO	0.00139718		ENCFF041XVA	0.00420508		ENCFF648WCI	0.00439283		GSM1208811	0.00468232		ENCFF126SJO	0.00443129		ENCFF103OHX	0.004237		ENCFF573KUK	0.00462741		ENCFF840SHA	0.00461766		ENCFF968LVP	0.00427981		ENCFF983RTJ	0.00416445		ENCFF122PSF	0.00161421		ENCFF985OQZ	0.00413399		GSM1684640
	ENCFF376PIF	0.0042464		ENCFF003LAB	0.00404907		CNhs13513	0.00475912		ENCFF548BBX	0.00463711		Breast_vHMECE028-H3K4me3	0.00103238		ENCFF413JBK	0.00404037		ENCFF918FRW	0.00438191		ENCFF276GCO	0.00467427		ENCFF559URT	0.00440513		ENCFF029ZOX	0.00423685		ENCFF791XXJ	0.00462531		ENCFF723BZQ	0.00458903		ENCFF130BQK	0.00426986		CNhs10644	0.00406391		ENCFF549MDM	0.00147712		ENCFF996AEF	0.00410858		ENCFF226XSS
	ENCFF470CHC	0.00423594		CNhs11843	0.0040197		ENCFF690MIA	0.00474504		ENCFF975VIV	0.00462984		A549_EtOH_0.02pct_Lung_CarcinomaE114-H3K4me3	0.00094659		CNhs13805	0.00402151		ENCFF209UZT	0.00435317		ENCFF930UVO	0.00452926		ENCFF877SOO	0.00439414		ENCFF515MXQ	0.00423333		ENCFF675WFV	0.00455239		ENCFF368UUK	0.00457022		ENCFF715OCD	0.00425302		ENCFF334AJI	0.00405587		ENCFF729ZRR	0.00147178		ENCFF715OCD	0.00404436		CNhs11725
	ENCFF423TYW	0.00422509		ENCFF536IEC	0.00398791		ENCFF380PGD	0.00468862		ENCFF154NSS	0.00462273		ENCFF555ZEF	0.000869208		ENCFF601HLQ	0.00401079		ENCFF033OVU	0.00434224		ENCFF797WZE	0.00452273		ENCFF273DOW	0.00437974		ENCFF948LKS	0.00422212		ENCFF675EXW	0.00449991		ENCFF168YVD	0.00453819		ENCFF949COK	0.00423302		GSM1208771	0.00404185		Colonic_MucosaE075-H3K4me3	0.00109038		ENCFF356ZPT	0.00403558		ENCFF984ZZC
	ENCFF897EZG	0.00414641		ENCFF759FCM	0.00397447		ENCFF488WNX	0.0046721		ENCFF042VGD	0.00461835		ENCFF032JOU	0.000869191		CNhs11736	0.00399783		ENCFF064NJL	0.00432053		CNhs12017	0.00451754		CNhs11074	0.00432851		ENCFF334AJI	0.00422083		ENCFF793JPB	0.00437698		CNhs10741	0.00451815		ENCFF530PCA	0.0042057		CNhs12006	0.00402957		ENCFF242BVN	0.00108207		ENCFF425ROI	0.00400645		ENCFF468USL
	ENCFF577YZK	0.00413501		ENCFF643ARA	0.0039528		ENCFF905FLR	0.00465264		GSM1684640	0.0046094		Coding_UCSC	0.000820835		ENCFF344JQP	0.00395272		ENCFF430NNH	0.00423403		ENCFF220BQY	0.00447086		CNhs12124	0.00430813		ENCFF864VYP	0.00417835		ENCFF594ALF	0.00437661		ENCFF065CFJ	0.00450925		ENCFF564VOY	0.0041807		ENCFF942UQE	0.00398865		ENCFF440SDS	0.0010767		ENCFF532GZQ	0.00396341		ENCFF189CHX
	ENCFF810OZJ	0.00412861		ENCFF257DIP	0.00392591		ENCFF324TEB	0.00461746		ENCFF128GMY	0.00454388		ENCFF735XKQ	0.000761003		ENCFF470CHC	0.00394043		CNhs14238	0.00419067		ENCFF176SFX	0.00444416		CNhs11758	0.00430471		ENCFF140MBA	0.00409634		ENCFF078WQQ	0.00436417		ENCFF417EIW	0.0044913		ENCFF340RUK	0.00417798		ENCFF468PTJ	0.00398761		Psoas_MuscleE100-H3K4me3	0.00104262		CNhs10626	0.00392963		ENCFF695KSV
	ENCFF579IKK	0.00406905		ENCFF843ULH	0.00389393		ENCFF245JEE	0.00460202		ENCFF536FNG	0.00452147		Rectal_Smooth_MuscleE103-H3K4me3	0.000713601		ENCFF392BIV	0.00392737		ENCFF324EOP	0.00418556		ENCFF190AUQ	0.00440006		ENCFF032JOU	0.00429177		ENCFF794LVU	0.00407256		ENCFF506MUV	0.00434966		ENCFF087SPC	0.00444794		ENCFF102SIK	0.00416553		ENCFF446UUC	0.00396793		Peripheral_Blood_Mononuclear_Primary_CellsE062-H3K4me3	0.000996471		ENCFF483JCG	0.00389514		CNhs10608
	ENCFF657IBD	0.00406885		ENCFF072YMW	0.00382608		ENCFF659BVQ	0.0045704		ENCFF755ULT	0.00450463		iPS_DF_6.9_Cell_LineE021-H3K4me3	0.000646276		ENCFF549BSX	0.00390872		ENCFF986CZC	0.00418047		ENCFF068LXN	0.00439993		ENCFF597ZGD	0.00425039		ENCFF384VWO	0.00405277		ENCFF300WUQ	0.00431515		ENCFF772IJJ	0.0044292		CNhs11838	0.00415021		ENCFF315WID	0.00391408		CNhs13437	0.000955126		ENCFF133PYQ	0.00389048		ENCFF794LVU
	ENCFF601NLG	0.00401059		ENCFF547RRP	0.00382213		CNhs14226	0.00451306		ENCFF488WNX	0.00450261		Adipose_NucleiE063-H3K4me3	0.000641709		ENCFF992JJW	0.00389987		ENCFF092RSX	0.00414604		ENCFF573KUK	0.00439676		ENCFF967HST	0.00412715		ENCFF292XMX	0.00404309		ENCFF029UXF	0.00429969		ENCFF130BQK	0.00442867		ENCFF811FXD	0.00414641		ENCFF352FRL	0.00389853		ENCFF494ZIO	0.000779925		ENCFF294OXN	0.00386348		ENCFF662IZN
	ENCFF236DXP	0.00398673		ENCFF153VNW	0.00380868		ENCFF570CAT	0.00451252		ENCFF735EGF	0.00449337		ENCFF587FTV	0.000594309		ENCFF138QDA	0.00388955		CNhs11785	0.00414077		ENCFF418XFA	0.00435893		ENCFF083VCD	0.00411448		ENCFF827REY	0.00398643		ENCFF528VSB	0.00425239		ENCFF931ZYG	0.00437841		CNhs14550	0.00411433		ENCFF082TEM	0.00388113		Adipose_Derived_Mesenchymal_Stem_Cell_Cultured_CellsE025-H3K4me3	0.000752044		ENCFF670PUL	0.00386111		GSM1684641
	ENCFF382FZE	0.0039498		ENCFF468PTJ	0.0038083		ENCFF240NPA	0.00444459		ENCFF486EQJ	0.00448614		ENCFF849NRD	0.00058904		ENCFF122PSF	0.00386665		CNhs10630	0.00413958		ENCFF217JVN	0.00422936		ENCFF435XKF	0.00405373		ENCFF435PZF	0.00396862		ENCFF291KNR	0.00425143		ENCFF324TEB	0.00434587		ENCFF374VXQ	0.00411304		ENCFF927VUO	0.0038711		HMEC_Mammary_EpithelialE119-H3K4me3	0.000720671		ENCFF446UUC	0.00385734		ENCFF230OUF
	ENCFF973NJP	0.00393867		ENCFF270DYF	0.00378353		ENCFF413JBK	0.00443479		ENCFF380SRO	0.00446156		Fetal_KidneyE086-H3K4me3	0.000572636		ENCFF732WSQ	0.00385948		ENCFF880KYS	0.00413254		GSM1684641	0.00422466		ENCFF942UAU	0.00404852		ENCFF669NEV	0.00396642		ENCFF640OPA	0.00423594		ENCFF772PRW	0.00429944		ENCFF389EEG	0.00410033		ENCFF305BCB	0.0038445		CNhs11738	0.000616199		CNhs11290	0.00385298		ENCFF257DIP
	CNhs10631	0.00392504		CNhs11977	0.00372091		ENCFF691WBL	0.00442827		ENCFF345TBP	0.00444289		ENCFF714QZH	0.000469578		GSM2543093	0.00385036		ENCFF300OZI	0.00411392		ENCFF823NMC	0.00420064		ENCFF663TLI	0.00404179		ENCFF464QEO	0.00395899		CNhs11288	0.00423178		ENCFF877SOO	0.00426825		GSM1684641	0.00408897		GSM1208731	0.00381112		ENCFF366DMT	0.000612417		ENCFF949COK	0.00379612		ENCFF064NJL
	GSM2543095	0.00387963		ENCFF869EBO	0.00370833		ENCFF591TLE	0.00441696		ENCFF505ULB	0.00438248		Fetal_Muscle_TrunkE089-H3K4me3	0.000397617		ENCFF334AJI	0.00383524		ENCFF942UAU	0.0040523		ENCFF654LQC	0.00415867		ENCFF535RPW	0.00402987		ENCFF712CJP	0.0039296		CNhs11091	0.00420858		ENCFF228HNI	0.00425207		ENCFF599AVS	0.00408299		ENCFF949COK	0.00378585		ENCFF180DCO	0.00055577		ENCFF073ODD	0.00376086		ENCFF102SIK
	ENCFF862PUG	0.0038691		CNhs12092	0.00361337		ENCFF239UVR	0.00441692		ENCFF098CAJ	0.00436531		Adult_LiverE066-H3K27ac	0.000380683		ENCFF324TEB	0.00383132		ENCFF494ZIO	0.00400335		ENCFF324TEB	0.0041495		ENCFF494ZIO	0.00402742		ENCFF761ZQJ	0.00386606		ENCFF130BQK	0.00419481		ENCFF799BTI	0.00422858		ENCFF626WKG	0.00405645		ENCFF948LKS	0.0037807		ENCFF580RBF	0.000519873		ENCFF721UKX	0.00376042		ENCFF986CZC
	GSM2543096	0.00382775		CNhs12843	0.00359809		CNhs13793	0.00441497		ENCFF340VVU	0.00431484		Penis_Foreskin_Fibroblast_Primary_Cells_skin02E056-H3K4me3	0.000339746		ENCFF427FEF	0.00379644		ENCFF094CHG	0.00399999		ENCFF608JCM	0.00413273		EsophagusE079-H3K4me3	0.00402647		CNhs11074	0.00385048		ENCFF078OGK	0.00418235		ENCFF949COK	0.00421754		ENCFF294WYN	0.00405351		ENCFF799BTI	0.00376344		ENCFF677ERZ	0.000517395		ENCFF535CDG	0.00374061		CNhs11680
	CNhs10608	0.0038258		ENCFF254JZR	0.00358702		ENCFF794EAC	0.00441406		ENCFF003FBE	0.00430831		Fetal_HeartE083-H3K9ac	0.000332023		ENCFF683WTT	0.00378872		ENCFF298LTL	0.00399443		ENCFF732WSQ	0.00409522		ENCFF528VSB	0.00400807		ENCFF547WYC	0.00383088		ENCFF174QFD	0.00417015		ENCFF921GFL	0.00421238		ENCFF640OPA	0.00400735		ENCFF894IHE	0.00370948		ENCFF294WYN	0.000466338		ENCFF723BZQ	0.00373006		ENCFF782WWH
	ENCFF240NPA	0.0038107		CNhs11796	0.00358696		ENCFF996AEF	0.00440724		ENCFF724GDC	0.0042912		UTR_3_UCSC	0.000328315		CNhs11761	0.00378224		ENCFF499KDV	0.00394487		ENCFF471AHV	0.00409357		CNhs12839	0.0040032		CNhs13437	0.00382743		ENCFF257DIP	0.00414508		ENCFF573NUO	0.00420171		CNhs13464	0.00400034		ENCFF298LTL	0.00365897		ENCFF689QGV	0.000452165		ENCFF413VKO	0.00372872		ENCFF802UAF
	GSM2543094	0.00379169		ENCFF525KYJ	0.00357911		ENCFF140MBA	0.00438298		ENCFF657KLL	0.00420294		Brain_Hippocampus_MiddleE071-H3K27ac	0.000298493		ENCFF766HMR	0.00372887		ENCFF847JMY	0.00390122		CNhs13437	0.00406944		ENCFF513MJF	0.00397808		ENCFF843QTK	0.00380567		ENCFF685MZL	0.00414205		ENCFF011VAN	0.00414646		ENCFF615LFZ	0.00398256		ENCFF340VVU	0.00362647		ENCFF161UUJ	0.000424721		CNhs11303	0.00371299		ENCFF068LXN
	CNhs11882	0.0037718		ENCFF877SOO	0.00357177		ENCFF510KPQ	0.00431956		ENCFF515VXR	0.00417143		ENCFF342YVM	0.000252275		CNhs13793	0.00371345		CNhs10733	0.00383186		ENCFF144ZRX	0.00406585		CNhs13793	0.00396734		ENCFF012GTV	0.00378699		CNhs13807	0.00413115		ENCFF195CQW	0.00414588		CNhs10741	0.00396076		ENCFF109QAV	0.00361786		Chondrocytes_from_Bone_Marrow_Derived_Mesenchymal_Stem_Cell_Cultured_CellsE049-H3K4me3	0.00039885		ENCFF015IAT	0.00369906		ENCFF958VCA
	ENCFF332CBV	0.00373709		ENCFF799BTI	0.00355306		ENCFF528VSB	0.00429927		ENCFF942UQE	0.00414643		ENCFF385QPB	0.000238276		ENCFF714ZSE	0.00370813		ENCFF494WCA	0.00380043		ENCFF191NWQ	0.00405068		CNhs12562	0.00395811		ENCFF092RSX	0.00378294		ENCFF481NBQ	0.00410283		ENCFF450CPH	0.00412864		ENCFF669NEV	0.00392796		ENCFF511ZZY	0.00360069		PancreasE098-H3K4me3	0.000393321		CNhs10741	0.00368828		ENCFF691QJR
	ENCFF631VAT	0.00370675		ENCFF748RWG	0.00354558		ENCFF736LHE	0.00423619		ENCFF092RSX	0.00413616		ENCFF050CCI	0.00022718		ENCFF502AUB	0.00368614		ENCFF526VJO	0.00373179		ENCFF298WLL	0.00402704		ENCFF866QGH	0.00395499		ENCFF236DXP	0.00377682		ENCFF435PZF	0.00409212		ENCFF528VSB	0.00410305		CNhs10628	0.00391382		ENCFF603RHJ	0.00359666		TFBS_ENCODE	0.000377662		CNhs13793	0.00367082		ENCFF242BVN
	ENCFF588ANO	0.00369639		ENCFF794XLB	0.00351948		ENCFF616MCB	0.00421804		ENCFF209EBN	0.00411971		ENCFF169HZN	0.000227046		ENCFF227YKR	0.00365579		CNhs12123	0.00369533		ENCFF657KLL	0.00402651		ENCFF179IKX	0.00395366		ENCFF627DBB	0.00377058		ENCFF127MNH	0.00408084		ENCFF342FTF	0.00409243		ENCFF034PSU	0.00385379		ENCFF503ZTL	0.00358162		ENCFF021NBR	0.000376147		ENCFF640OPA	0.00366912		ENCFF093FLS
	ENCFF070ERF	0.003686		ENCFF029ZOX	0.00351899		ENCFF128CJE	0.00418608		CNhs12856	0.0041074		ENCFF675EXW	0.000219213		CNhs13207	0.00365288		CNhs11789	0.00367286		CNhs13512	0.00400488		ENCFF949COK	0.00390531		ENCFF359OXE	0.003768		ENCFF532VZC	0.00406112		ENCFF557FOT	0.00406932		CNhs10635	0.0038466		ENCFF641HVS	0.00355831		Duodenum_MucosaE077-H3K4me3	0.000355521		ENCFF427QAM	0.00366019		ENCFF747RHY
	CNhs10651	0.00366212		ENCFF885BSP	0.00350448		ENCFF637TYS	0.00416851		ENCFF175TOT	0.00409451		ENCFF949BRD	0.000195206		ENCFF140MBA	0.00362324		CNhs10652	0.0036515		ENCFF528VSB	0.00398708		ENCFF293ASZ	0.00388365		ENCFF342FTF	0.0037322		ENCFF702VBW	0.00403077		ENCFF830JAP	0.00403852		ENCFF456EBZ	0.003833		ENCFF732WSQ	0.00353969		CNhs14550	0.000353152		ENCFF205TKQ	0.00362486		ENCFF451CYN
	ENCFF039MOH	0.00366169		ENCFF065CFJ	0.00349108		CNhs12843	0.00413943		ENCFF688EZK	0.00408906		ENCFF423TYW	0.000150154		ENCFF510GVZ	0.00360771		CNhs11827	0.00358584		CNhs12562	0.00398613		CNhs12026	0.00387259		ENCFF345TBP	0.00373101		ENCFF227YKR	0.00398272		ENCFF468SMI	0.00393845		CNhs10636	0.00382099		CNhs12010	0.00353816		ENCFF300WUQ	0.000346531		CNhs11760	0.00359518		ENCFF479QQQ
	ENCFF909JRL	0.00365576		ENCFF024VLY	0.00344694		ENCFF204CLP	0.00411178		ENCFF457RRO	0.00401966		ENCFF491AUC	0.000147144		CNhs10612	0.00354671		CNhs10624	0.00357265		ENCFF835KBE	0.00398571		ENCFF715OCD	0.00386823		CNhs10627	0.003699		ENCFF206RHP	0.00397528		ENCFF395HFM	0.00392649		ENCFF498NTH	0.00380159		ENCFF093VXI	0.00353298		ENCFF469KTC	0.000344936		CNhs10641	0.00356486		ENCFF300WUQ
	CNhs10738	0.00365561		CNhs10651	0.00344646		ENCFF695WLT	0.00410243		ENCFF366FNG	0.00400671		ENCFF118FXA	0.000143269		ENCFF634ZUJ	0.0035089		CNhs10736	0.0035612		CNhs10640	0.00395135		ENCFF753POK	0.00385712		ENCFF024AYJ	0.00368203		ENCFF799BTI	0.0039728		ENCFF630HIW	0.00390458		ENCFF684BHN	0.00378524		ENCFF354SQM	0.00349487		SpleenE113-H3K27ac	0.000336894		ENCFF260LNF	0.0035231		ENCFF571HTM
	ENCFF324EOP	0.00362177		ENCFF082TEM	0.0034457		ENCFF969UJW	0.00408983		ENCFF708UIS	0.00400506		ENCFF092RSX	0.000140214		CNhs12187	0.00350567		CNhs11812	0.00354912		ENCFF117BEB	0.00387937		CNhs11793	0.00378548		ENCFF136KEU	0.00359788		ENCFF468USL	0.00397108		ENCFF514YOV	0.00388265		GSM2060763	0.0037537		ENCFF597VCD	0.00347275		Penis_Foreskin_Fibroblast_Primary_Cells_skin01E055-H3K4me3	0.00033459		ENCFF103KGP	0.00350962		ENCFF732WSQ
	ENCFF723BZQ	0.00358475		CNhs10648	0.00343671		ENCFF438RHT	0.00408688		ENCFF494ZIO	0.00398833		ENCFF830TIW	0.000120016		ENCFF290ETW	0.00349729		ENCFF500EXB	0.0035477		ENCFF224ZEB	0.0038685		GSM2060761	0.00378001		ENCFF138TTW	0.00358762		ENCFF869XYK	0.00394069		ENCFF340WNS	0.00387075		CNhs10651	0.00372423		ENCFF594BQL	0.0034581		Mesenchymal_Stem_Cell_Derived_Adipocyte_Cultured_CellsE023-H3K4me3	0.000311968		GSM2060762	0.00344855		ENCFF354SQM
	ENCFF528VSB	0.00349248		Skeletal_Muscle_MaleE107-H3K4me3	0.00342168		ENCFF771GOX	0.00406102		ENCFF174WXW	0.00398428		ENCFF945XXY	0.000117631		CNhs12549	0.00346719		CNhs13437	0.00352325		GSM1208709	0.00378934		ENCFF759FCM	0.00377925		CNhs14231	0.00357776		CNhs11283	0.00389344		ENCFF366DMT	0.00380937		ENCFF520XMG	0.00368918		ENCFF617HEH	0.00342269		DHS_Trynka	0.000303673		CNhs12839	0.00338593		ENCFF882JPE
	CNhs10654	0.00342739		ENCFF714QQU	0.00341224		ENCFF399SZC	0.00402799		ENCFF277MXO	0.00397318		ENCFF137GVV	0.000117245		ENCFF115AYZ	0.00342538		ENCFF633LAF	0.00352022		GSM1684645	0.00375924		ENCFF259CAK	0.0037771		CNhs10645	0.00352297		ENCFF721URL	0.00388358		ENCFF521HRT	0.00378413		CNhs11091	0.00362626		ENCFF869EBO	0.00342156		ENCFF933SRS	0.000295594		ENCFF557FOT	0.00336901		ENCFF069GRI
	ENCFF724HAH	0.00342541		ENCFF380SRO	0.00336592		ENCFF951ZBV	0.00400002		CNhs14071	0.00387269		ENCFF387XNO	0.000103915		ENCFF861DEQ	0.00340693		CNhs11885	0.00348541		ENCFF986CZC	0.0037556		ENCFF300WUQ	0.00368344		ENCFF798YGS	0.00351374		ENCFF327QYA	0.00386403		ENCFF640DMT	0.00378154		ENCFF232QEZ	0.00362539		CNhs10640	0.00334842		ENCFF945HYM	0.000293215		ENCFF117WXM	0.00329777		ENCFF180DCO
	ENCFF897XDW	0.00339954		CNhs13507	0.00334906		ENCFF677ERZ	0.00393796		CNhs11867	0.00384581		ENCFF019XYA	9.89545e-05		ENCFF280RTW	0.00335219		ENCFF905FAZ	0.0034819		ENCFF220IWU	0.00372007		CNhs11760	0.00367692		ENCFF662IZN	0.00348514		ENCFF757WJJ	0.00386249		ENCFF136KEU	0.00372433		ENCFF910FZX	0.0036065		ENCFF069RMH	0.00331825		Fetal_Muscle_TrunkE089-H3K4me3	0.000261481		ENCFF909YUJ	0.00329309		CNhs11795
	ENCFF601TLP	0.00336623		ENCFF735EGF	0.00331295		GSM1208689	0.00385571		ENCFF281GOQ	0.00376843		ENCFF093VXI	8.50019e-05		ENCFF708UIS	0.00333711		ENCFF899YDP	0.00346482		CNhs14192	0.00371124		ENCFF462HVU	0.00356786		ENCFF530PCA	0.00347918		ENCFF599AVS	0.00385978		ENCFF131RGB	0.00371529		CNhs12848	0.00358359		ENCFF928JXF	0.00329643		ENCFF141YFL	0.000186963		ENCFF367ZCY	0.00328561		ENCFF942UQE
	ENCFF631DER	0.00335946		ENCFF259CAK	0.00329718		ENCFF308CRA	0.00384691		ENCFF109LUV	0.00375182		ENCFF476BNO	8.49328e-05		ENCFF528VSB	0.0032989		CNhs11868	0.00345838		ENCFF843QTK	0.00362494		ENCFF374VXQ	0.00344171		CNhs12858	0.00343759		ENCFF602NKU	0.0038525		CNhs12312	0.00370482		ENCFF669KWL	0.0035621		ENCFF529KNT	0.0032782		ENCFF861SBJ	0.000149553		ENCFF525KYJ	0.00322842		ENCFF718SOR
	ENCFF722MXM	0.00335809		ENCFF343NAL	0.00326456		ENCFF367BNC	0.00383784		CNhs12319	0.00372172		ENCFF732WSQ	8.00502e-05		ENCFF945VIU	0.00329523		CNhs11820	0.00343644		ENCFF791ZHJ	0.00360596		CNhs10634	0.00343209		ENCFF617NYM	0.00342075		CNhs13816	0.00384056		ENCFF261LVJ	0.00364085		ENCFF739XXP	0.00355223		ENCFF033OVU	0.0031943		ENCFF779SYM	0.000128724		ENCFF387XNO	0.00320942		ENCFF127MNE
	ENCFF778UUA	0.00334982		CNhs10627	0.0032424		ENCFF950KRY	0.00380744		CNhs13807	0.00365217		ENCFF580RBF	7.86482e-05		ENCFF645BQM	0.00328284		CNhs10748	0.00343603		ENCFF631DER	0.00360229		ENCFF938RYF	0.00342672		Stomach_Smooth_MuscleE111-H3K4me3	0.00341982		ENCFF986CZC	0.00383253		ENCFF791FRX	0.00362923		ENCFF539YKP	0.00352281		ENCFF787MSC	0.00318445		ENCFF637PCM	0.000108367		ENCFF521HRT	0.00314979		ENCFF078WQQ
	ENCFF034PSU	0.00333183		ENCFF175PZL	0.0032397		ENCFF923PSI	0.00376104		ENCFF710OZO	0.00364873		ENCFF556MMP	7.60494e-05		ENCFF870HVW	0.00327577		CNhs13551	0.00342507		ENCFF864VYP	0.0035302		CNhs12024	0.00342155		ENCFF413VKO	0.0033435		CNhs11074	0.00380888		CNhs13807	0.00360082		ENCFF469KTC	0.00352211		ENCFF180DCO	0.00318347		ENCFF456EBZ	0.000101559		ENCFF761ZJC	0.0031348		ENCFF130BQK
	ENCFF133LMW	0.00327952		ENCFF374VXQ	0.00322413		GSM1208668	0.0036832		ENCFF509ECR	0.00363134		ENCFF746JHF	7.50711e-05		ENCFF893ONO	0.00326336		CNhs11875	0.00339224		ENCFF883JHY	0.00347692		CNhs10649	0.0034154		ENCFF942UQE	0.00331828		ENCFF305GOM	0.00380373		ENCFF702IWR	0.00359079		ENCFF073ODD	0.00350554		ENCFF597BTG	0.0031706		ENCFF895GSC	7.87329e-05		CNhs12854	0.00308481		ENCFF641UEZ
	ENCFF953EXS	0.00327213		CNhs13807	0.00318176		ENCFF721UKX	0.00365944		ENCFF176SFX	0.00351812		ENCFF811FXD	7.44214e-05		CNhs11746	0.00323464		CNhs10619	0.00333457		ENCFF102UVJ	0.00336372		CNhs12506	0.00335962		CNhs14077	0.00329533		ENCFF592FPI	0.00370584		ENCFF296KKE	0.00353077		ENCFF554DWH	0.00349019		ENCFF528VSB	0.00317024		GSM1684633	6.581e-05		CNhs10645	0.00306902		ENCFF246LCK
	GSM2543098	0.0032126		ENCFF440SDS	0.0031569		ENCFF300IKA	0.00362252		ENCFF928RUE	0.00346072		ENCFF871IXB	7.27861e-05		CNhs12349	0.00319649		CNhs11288	0.00328754		ENCFF838FBE	0.00333845		CNhs11057	0.00334994		ENCFF508ADO	0.00326253		ENCFF363RJQ	0.0036566		CNhs10643	0.00346368		ENCFF435XKF	0.00344975		CNhs11819	0.00316486		ENCFF812HRW	0		CNhs12326	0.00298838		ENCFF859ITG
	ENCFF065CFJ	0.00320596		ENCFF573KUK	0.00314178		ENCFF568LMQ	0.00357737		ENCFF202JSQ	0.00345844		ENCFF483ZIO	6.84049e-05		CNhs13437	0.00308874		Penis_Foreskin_Keratinocyte_Primary_Cells_skin02E057-H3K4me3	0.00316094		ENCFF812BTH	0.00330439		ENCFF254JZR	0.00334666		OvaryE097-H3K4me3	0.00326086		ENCFF881WBN	0.00361411		CNhs11764	0.00322514		ENCFF715CEI	0.00325476		ENCFF224ZEB	0.00315618		Monocytes-CD14+_RO01746E124-H3K4me3	0		CNhs14231	0.00286206		ENCFF861DEQ
	ENCFF479VHW	0.00314154		ENCFF986CZC	0.00313904		Adult_LiverE066-H3K27ac	0.00347228		ENCFF626LYV	0.00342021		ENCFF481EHX	6.61162e-05		ENCFF209YFM	0.00303806		CNhs11794	0.0031374		ENCFF877SOO	0.0032956		CNhs12008	0.0032477		CNhs13793	0.00316196		ENCFF715CEI	0.00360318		CNhs11734	0.0032132		CNhs10627	0.0032482		ENCFF017FGP	0.00311626		NHLF_Lung_FibroblastsE128-H3K4me3	0		CNhs12369	0.00285726		ENCFF491HAF
	ENCFF274MGW	0.0031398		ENCFF502EPK	0.00310372		ENCFF280CMC	0.00337742		ENCFF805OFW	0.00340932		ENCFF158JPG	6.10447e-05		ENCFF548BBX	0.00301726		CNhs11869	0.00307501		ENCFF712XRE	0.00305184		CNhs11676	0.00322559		ENCFF125BNT	0.00308552		ENCFF083VCD	0.00352542		CNhs11763	0.00320185		CNhs11676	0.00320946		ENCFF468USL	0.0030859		OvaryE097-H3K4me3	0		CNhs11074	0.00279603		ENCFF673DEB
	ENCFF035KWP	0.00310828		ENCFF340VVU	0.0030516		ENCFF573WUB	0.0033518		Penis_Foreskin_Fibroblast_Primary_Cells_skin02E056-H3K4me3	0.0032421		ENCFF912TKR	5.70831e-05		ENCFF159WKL	0.00295561		CNhs10842	0.00307369		ENCFF014YCW	0.00284429		CNhs11933	0.00300648		CNhs14230	0.00306598		CNhs12506	0.00350833		CNhs10641	0.00317728		CNhs10625	0.00304535		ENCFF136PJT	0.00302808		ENCFF092RSX	0		CNhs11906	0.00279		ENCFF824OUT
	ENCFF526GZE	0.00295375		CNhs10752	0.0030104		ENCFF130BQK	0.00332694		ENCFF283KQB	0.0031398		ENCFF669BCZ	3.97379e-05		ENCFF256TBW	0.00281465		Penis_Foreskin_Keratinocyte_Primary_Cells_skin03E058-H3K4me3	0.00307021		ENCFF034PSU	0.00273196		CNhs12730	0.00296506		CNhs12315	0.00301011		UTR_3_UCSC	0.00321044		CNhs10637	0.00294038		CNhs10648	0.00298073		ENCFF307HCZ	0.00277612		Enhancer_Hoffman	0		CNhs14079	0.00262223		ENCFF152LRB
	ENCFF992LZL	0.00256666		ENCFF327QYA	0.00292478		ENCFF037ZSW	0.00296993		ENCFF342FTF	0.00307999		Small_IntestineE109-H3K4me3	0		DHS_Trynka	0.00143349		CNhs11757	0.00305991		DHS_Trynka	0.000833777		CNhs10645	0.00287211		CNhs11675	0.00300478		CNhs11906	0.00297938		Right_VentricleE105-H3K4me3	0.00290534		OvaryE097-H3K4me3	0.00211846		Stomach_Smooth_MuscleE111-H3K4me3	0.00206041		Pancreatic_IsletsE087-H3K4me3	0		Adipose_NucleiE063-H3K4me3	0.00249714		ENCFF494ZIO
	SpleenE113-H3K27ac	0.0022122		CNhs10634	0.00289901		UTR_3_UCSC	0.00174675		Brain_Anterior_CaudateE068-H3K4me3	0.00230723		Duodenum_MucosaE077-H3K4me3	0		UTR_3_UCSC	0.000801852		CNhs10618	0.0030355		OvaryE097-H3K4me3	0.000698643		CNhs11906	0.00263755		ENCFF777GYB	0.00296291		Stomach_Smooth_MuscleE111-H3K4me3	0.00290689		Stomach_Smooth_MuscleE111-H3K4me3	0.00241559		Penis_Foreskin_Fibroblast_Primary_Cells_skin01E055-H3K4me3	0.00157842		DHS_Trynka	0.00149257		H1_BMP4_Derived_Mesendoderm_Cultured_CellsE004-H3K4me3	0		UTR_5_UCSC	0.00111447		Rectal_Mucosa.Donor_31E102-H3K9ac
	CD15_Primary_CellsE030-H3K4me3	0.00167115		Adipose_NucleiE063-H3K4me3	0.00198618		Adult_LiverE066-H3K4me3	0.00105875		iPS_DF_6.9_Cell_LineE021-H3K4me3	0.00174404		Sigmoid_ColonE106-H3K4me3	0		SpleenE113-H3K27ac	0.000797455		EsophagusE079-H3K4me3	0.0025718		Intron_UCSC	0.000554144		Coding_UCSC	0.00216448		Coding_UCSC	0.0021105		Coding_UCSC	0.002353		Right_AtriumE104-H3K4me3	0.00212969		DHS_Trynka	0.00144332		Left_VentricleE095-H3K4me3	0.000966416		Promoter_UCSC	0		Left_VentricleE095-H3K4me3	0.000967495		DHS_Trynka
	Coding_UCSC	0.00163886		Right_AtriumE104-H3K4me3	0.00173153		Intron_UCSC	0.0009787		ES-I3_Cell_LineE001-H3K9ac	0.00136052		CD14_Primary_CellsE029-H3K4me3	0		Coding_UCSC	0.000722204		Breast_Myoepithelial_CellsE027-H3K4me3	0.00207715		ES-WA7_Cell_LineE002-H3K27me3	0.000447791		Left_VentricleE095-H3K4me3	0.00203945		IMR90_Cell_LineE017-H3K4me3	0.00199936		OvaryE097-H3K4me3	0.00216636		OvaryE097-H3K4me3	0.00144837		Coding_UCSC	0.00136065		PancreasE098-H3K4me3	0.00088381		Penis_Foreskin_Fibroblast_Primary_Cells_skin02E056-H3K4me3	0		DHS_Trynka	0.000894173		Stomach_MucosaE110-H3K9ac
	Monocytes-CD14+_RO01746E124-H3K4me3	0.0011358		Psoas_MuscleE100-H3K4me3	0.00163751		TFBS_ENCODE	0.000732252		Brain_Inferior_Temporal_LobeE072-H3K4me3	0.00134655		HSMMtube_Skeletal_Muscle_Myotubes_Derived_from_HSMME121-H3K9me3	0		TFBS_ENCODE	0.00056005		Coding_UCSC	0.00157331		Coding_UCSC	0.000375787		Duodenum_Smooth_MuscleE078-H3K4me3	0.00184808		Colon_Smooth_MuscleE076-H3K4me3	0.00136016		Fetal_Muscle_LegE090-H3K4me3	0.00194523		DHS_Trynka	0.00125286		Adipose_NucleiE063-H3K4me3	0.00134448		iPS_DF_6.9_Cell_LineE021-H3K4me3	0.000881709		CNhs11766	0		Coding_UCSC	0.000774731		Stomach_Smooth_MuscleE111-H3K4me3
	UTR_3_UCSC	0.000869442		Coding_UCSC	0.00144846		Coding_UCSC	0.000680897		Coding_UCSC	0.00100245		Fetal_PlacentaE091-H3K4me3	0		Intron_UCSC	0.000508293		Promoter_UCSC	0.00104365		Stomach_Smooth_MuscleE111-H3K4me3	0.000348394		OvaryE097-H3K4me3	0.00158622		Duodenum_Smooth_MuscleE078-H3K4me3	0.00133954		OsteoblastsE129-H3K4me3	0.00142654		UTR_5_UCSC	0.00103684		Penis_Foreskin_Fibroblast_Primary_Cells_skin02E056-H3K4me3	0.00130872		TFBS_ENCODE	0.000846307		Penis_Foreskin_Keratinocyte_Primary_Cells_skin03E058-H3K4me3	0		OvaryE097-H3K4me3	0.000676332		Intron_UCSC
	Monocytes-CD14+_RO01746E124-H3K27ac	0.000632004		Skeletal_Muscle_FemaleE108-H3K27ac	0.00113562		DHS_Trynka	0.000572679		Promoter_UCSC	0.000963727		Brain_Hippocampus_MiddleE071-H3K4me3	0		Promoter_UCSC	0.000441886		Intron_UCSC	0.000865311		Penis_Foreskin_Keratinocyte_Primary_Cells_skin03E058-H3K4me3	0.000335714		Adipose_NucleiE063-H3K4me3	0.00149905		Fetal_Muscle_LegE090-H3K4me3	0.00109643		Bone_Marrow_Derived_Mesenchymal_Stem_Cell_Cultured_CellsE026-H3K4me3	0.00141486		UTR_3_UCSC	0.000975929		Promoter_UCSC	0.00123368		Coding_UCSC	0.000634704		Fetal_Muscle_LegE090-H3K4me3	0		TFBS_ENCODE	0.000665536		Colonic_MucosaE075-H3K4me3
	CD15_Primary_CellsE030-H3K4me1	0.000595158		UTR_3_UCSC	0.00104482		UTR_5_UCSC	0.000490481		UTR_3_UCSC	0.000883282		H1_BMP4_Derived_Mesendoderm_Cultured_CellsE004-H3K4me3	0		Mobilized_CD34_Primary_Cells_MaleE051-H3K4me3	0.000418006		UTR_3_UCSC	0.000754078		TFBS_ENCODE	0.000299006		Psoas_MuscleE100-H3K4me3	0.00129896		Left_VentricleE095-H3K4me3	0.000933637		Penis_Foreskin_Fibroblast_Primary_Cells_skin01E055-H3K4me3	0.00114686		Coding_UCSC	0.000837381		Left_VentricleE095-H3K4me3	0.00120353		Right_AtriumE104-H3K4me3	0.000608361		Placenta_AmnionE099-H3K4me3	0		Intron_UCSC	0.000582803		Penis_Foreskin_Keratinocyte_Primary_Cells_skin03E058-H3K4me3
	Monocytes-CD14+_RO01746E124-H3K9ac	0.000480739		Left_VentricleE095-H3K4me3	0.000792102		Promoter_UCSC	0.000304912		DHS_Trynka	0.000870848		Penis_Foreskin_Fibroblast_Primary_Cells_skin01E055-H3K4me3	0		Peripheral_Blood_Mononuclear_Primary_CellsE062-H3K4me3	0.000367985		IMR90_Cell_LineE017-H3K4me3	0.000691599		LungE096-H3K4me3	0.000296282		UTR_3_UCSC	0.000858164		Brain_Anterior_CaudateE068-H3K4me3	0.000690892		Penis_Foreskin_Fibroblast_Primary_Cells_skin02E056-H3K4me3	0.00113235		Intron_UCSC	0.00082428		Fetal_StomachE092-H3K4me3	0.00103633		Skeletal_Muscle_FemaleE108-H3K4me3	0.00056648		Coding_UCSC	0		Rectal_Mucosa.Donor_31E102-H3K4me3	0.000560921		UTR_3_UCSC
	Intron_UCSC	0.000426077		Intron_UCSC	0.000742811		Brain_Hippocampus_MiddleE071-H3K27ac	0.000271384		IMR90_Cell_LineE017-H3K4me3	0.000694708		Brain_Substantia_NigraE074-H3K9me3	0		CD4+_CD25-_IL17-_PMA-Ionomycin_stimulated_MACS_purified_Th_Primary_CellsE041-H3K27ac	0.000358668		Colonic_MucosaE075-H3K4me3	0.000586461		UTR_3_UCSC	0.000273032		Intron_UCSC	0.000681719		iPS_DF_6.9_Cell_LineE021-H3K4me3	0.000679662		Intron_UCSC	0.000988329		Left_VentricleE095-H3K4me3	0.000514252		Stomach_Smooth_MuscleE111-H3K4me3	0.00100037		OvaryE097-H3K4me3	0.000564159		Right_AtriumE104-H3K4me3	0		UTR_3_UCSC	0.000524394		TFBS_ENCODE
	TFBS_ENCODE	0.000412787		Penis_Foreskin_Fibroblast_Primary_Cells_skin01E055-H3K4me3	0.000722254		Left_VentricleE095-H3K4me3	0.000262901		Brain_Mid_Frontal_LobeE073-H3K4me3	0.000655619		Pancreatic_IsletsE087-H3K4me3	0		Adipose_NucleiE063-H3K4me3	0.000295978		Stomach_Smooth_MuscleE111-H3K4me3	0.000480557		Promoter_UCSC	0.000258943		DHS_Trynka	0.00063927		UTR_3_UCSC	0.000650176		Fetal_Muscle_TrunkE089-H3K4me3	0.000957791		Fetal_Muscle_LegE090-H3K4me3	0.000513741		Fetal_Muscle_LegE090-H3K4me3	0.000872058		Fetal_HeartE083-H3K9ac	0.000548666		Sigmoid_ColonE106-H3K4me3	0		Chondrocytes_from_Bone_Marrow_Derived_Mesenchymal_Stem_Cell_Cultured_CellsE049-H3K4me3	0.000513915		Coding_UCSC
	UTR_5_UCSC	0.000381658		Stomach_Smooth_MuscleE111-H3K4me3	0.000654582		Colonic_MucosaE075-H3K4me3	0.000240872		Colonic_MucosaE075-H3K4me3	0.000637673		Fetal_Brain_MaleE081-H3K4me3	0		EsophagusE079-H3K4me3	0.000264477		DHS_Trynka	0.000452404		SpleenE113-H3K27ac	0.000213478		PancreasE098-H3K4me3	0.000548377		Intron_UCSC	0.000565837		Promoter_UCSC	0.000901654		Colonic_MucosaE075-H3K4me3	0.000481206		Brain_Hippocampus_MiddleE071-H3K4me3	0.000838623		Intron_UCSC	0.000537465		Skeletal_Muscle_FemaleE108-H3K4me3	0		Promoter_UCSC	0.000468221		Duodenum_MucosaE077-H3K4me3
	Promoter_UCSC	0.000367655		Skeletal_Muscle_MaleE107-H3K9ac	0.000569452		Small_IntestineE109-H3K4me3	0.000232366		Fetal_HeartE083-H3K9ac	0.000560951		Brain_Inferior_Temporal_LobeE072-H3K9me3	0		UTR_5_UCSC	0.00018886		LungE096-H3K4me3	0.000450763		Duodenum_Smooth_MuscleE078-H3K4me3	0.000201945		Promoter_UCSC	0.000411008		OsteoblastsE129-H3K4me3	0.000446745		Chondrocytes_from_Bone_Marrow_Derived_Mesenchymal_Stem_Cell_Cultured_CellsE049-H3K4me3	0.000783089		Brain_Anterior_CaudateE068-H3K4me3	0.000476567		Chondrocytes_from_Bone_Marrow_Derived_Mesenchymal_Stem_Cell_Cultured_CellsE049-H3K4me3	0.000795008		Right_VentricleE105-H3K4me3	0.00051125		UTR_5_UCSC	0		Brain_Anterior_CaudateE068-H3K4me3	0.00041904		UTR_5_UCSC
	Monocytes-CD14+_RO01746E124-H3K4me1	0.000269615		Brain_Hippocampus_MiddleE071-H3K4me3	0.000564697		Enhancer_Hoffman	0.000221961		PancreasE098-H3K4me3	0.000557811		Skeletal_Muscle_MaleE107-H3K9ac	0		Fetal_HeartE083-H3K9ac	0.000176845		TFBS_ENCODE	0.000450233		Brain_Hippocampus_MiddleE071-H3K27ac	0.000201613		iPS_DF_6.9_Cell_LineE021-H3K4me3	0.00038518		Brain_Hippocampus_MiddleE071-H3K4me3	0.00039297		IMR90_Cell_LineE017-H3K4me3	0.000729623		TFBS_ENCODE	0.000464052		UTR_3_UCSC	0.000794305		Adipose_NucleiE063-H3K4me3	0.000427415		iPS_DF_6.9_Cell_LineE021-H3K4me3	0		Colonic_MucosaE075-H3K4me3	0.000392023		Left_VentricleE095-H3K4me3
	CD14_Primary_CellsE029-H3K27ac	0.000207423		OvaryE097-H3K4me3	0.000543047		HMEC_Mammary_EpithelialE119-H3K4me3	0.000218904		Placenta_AmnionE099-H3K4me3	0.000551482		Fetal_KidneyE086-H3K9ac	0		Rectal_Mucosa.Donor_29E101-H3K4me3	0.00017123		Adipose_NucleiE063-H3K4me3	0.000416736		Monocytes-CD14+_RO01746E124-H3K4me3	0.000192623		Fetal_Muscle_TrunkE089-H3K4me3	0.000353279		DHS_Trynka	0.000385057		Adipose_Derived_Mesenchymal_Stem_Cell_Cultured_CellsE025-H3K4me3	0.000712778		IMR90_Cell_LineE017-H3K4me3	0.000437132		Brain_Anterior_CaudateE068-H3K4me3	0.000792479		Penis_Foreskin_Keratinocyte_Primary_Cells_skin03E058-H3K4me3	0.00041407		Adipose_Derived_Mesenchymal_Stem_Cell_Cultured_CellsE025-H3K9ac	0		Penis_Foreskin_Fibroblast_Primary_Cells_skin02E056-H3K4me3	0.000387894		GastricE094-H3K4me3
	CD14_Primary_CellsE029-H3K4me3	0.000197979		DHS_Trynka	0.000377289		HepG2_Hepatocellular_CarcinomaE118-H3K4me3	0.000194241		Penis_Foreskin_Keratinocyte_Primary_Cells_skin03E058-H3K4me3	0.000454443		ES-WA7_Cell_LineE002-H3K9ac	0		Penis_Foreskin_Fibroblast_Primary_Cells_skin02E056-H3K4me3	0.000165086		Fetal_StomachE092-H3K4me3	0.000397429		Brain_Hippocampus_MiddleE071-H3K4me3	0.000185093		TFBS_ENCODE	0.000338611		Adipose_Derived_Mesenchymal_Stem_Cell_Cultured_CellsE025-H3K4me3	0.000345754		Adipose_NucleiE063-H3K4me3	0.000684619		4starE024-H3K4me3	0.000415027		Psoas_MuscleE100-H3K4me3	0.000691877		UTR_3_UCSC	0.000321763		ES-WA7_Cell_LineE002-H3K9ac	0		Stomach_Smooth_MuscleE111-H3K4me3	0.000339153		Breast_Myoepithelial_CellsE027-H3K4me3
	Fetal_KidneyE086-H3K9ac	0.000191858		Chondrocytes_from_Bone_Marrow_Derived_Mesenchymal_Stem_Cell_Cultured_CellsE049-H3K4me3	0.000299239		Stomach_MucosaE110-H3K9ac	0.000192063		H1_Derived_Neuronal_Progenitor_Cultured_CellsE007-H3K4me3	0.00044675		Monocytes-CD14+_RO01746E124-H3K4me3	0		Duodenum_MucosaE077-H3K4me3	0.00016421		Fetal_Adrenal_GlandE080-H3K4me3	0.00036506		Left_VentricleE095-H3K4me3	0.000159281		Penis_Foreskin_Keratinocyte_Primary_Cells_skin03E058-H3K4me3	0.000322406		TFBS_ENCODE	0.000282814		DHS_Trynka	0.000633315		PancreasE098-H3K4me3	0.000340708		Peripheral_Blood_Mononuclear_Primary_CellsE062-H3K4me3	0.000523062		Duodenum_MucosaE077-H3K4me3	0.000267832		Fetal_HeartE083-H3K9ac	0		Brain_Hippocampus_MiddleE071-H3K27ac	0.000249452		Fetal_StomachE092-H3K4me3
	Mobilized_CD34_Primary_Cells_FemaleE050-H3K4me1	0.000188575		TFBS_ENCODE	0.000271676		Sigmoid_ColonE106-H3K4me3	0.000191021		Intron_UCSC	0.000396553		DHS_Trynka	0		Monocytes-CD14+_RO01746E124-H3K4me3	0.000154944		Penis_Foreskin_Fibroblast_Primary_Cells_skin02E056-H3K4me3	0.000326662		Brain_Anterior_CaudateE068-H3K4me3	0.000152686		UTR_5_UCSC	0.000300889		PancreasE098-H3K4me3	0.000282409		UTR_5_UCSC	0.000382365		Fetal_Adrenal_GlandE080-H3K4me3	0.00033853		Intron_UCSC	0.00041584		Left_VentricleE095-H3K27ac	0.000248298		Fetal_KidneyE086-H3K9ac	0		Duodenum_Smooth_MuscleE078-H3K4me3	0.000220108		ES-I3_Cell_LineE001-H3K9ac
	CD4+_CD25-_IL17-_PMA-Ionomycin_stimulated_MACS_purified_Th_Primary_CellsE041-H3K27ac	0.0001877		Promoter_UCSC	0.000266474		Rectal_Mucosa.Donor_29E101-H3K4me3	0.000182533		Brain_Hippocampus_MiddleE071-H3K27ac	0.000388397		AortaE065-H3K4me3	0		Adult_LiverE066-H3K27ac	0.000148701		Chondrocytes_from_Bone_Marrow_Derived_Mesenchymal_Stem_Cell_Cultured_CellsE049-H3K4me3	0.000299046		Penis_Foreskin_Fibroblast_Primary_Cells_skin02E056-H3K4me3	0.000151495		Skeletal_Muscle_FemaleE108-H3K4me3	0.000271251		LungE096-H3K4me3	0.000280728		TFBS_ENCODE	0.000357815		Duodenum_Smooth_MuscleE078-H3K4me3	0.00033577		TFBS_ENCODE	0.000383624		Duodenum_Smooth_MuscleE078-H3K4me3	0.000225484		Mesenchymal_Stem_Cell_Derived_Adipocyte_Cultured_CellsE023-H3K9ac	0		Fetal_HeartE083-H3K9ac	0.000218558		Duodenum_Smooth_MuscleE078-H3K4me3
	Brain_Hippocampus_MiddleE071-H3K27ac	0.000185985		UTR_5_UCSC	0.000250258		Right_AtriumE104-H3K4me3	0.000174648		Brain_Hippocampus_MiddleE071-H3K4me3	0.000363186		ENCFF498NTH	0		Monocytes-CD14+_RO01746E124-H3K27ac	0.000145646		Brain_Hippocampus_MiddleE071-H3K27ac	0.000272608		UTR_5_UCSC	0.000146506		Penis_Foreskin_Fibroblast_Primary_Cells_skin02E056-H3K4me3	0.000259988		NHLF_Lung_FibroblastsE128-H3K4me3	0.000277555		Psoas_MuscleE100-H3K4me3	0.000333602		Fetal_HeartE083-H3K9ac	0.000328783		UTR_5_UCSC	0.000356286		Skeletal_Muscle_FemaleE108-H3K27ac	0.000217855		ES-WA7_Cell_LineE002-H3K9me3	0		EsophagusE079-H3K4me3	0.000213685		Penis_Foreskin_Fibroblast_Primary_Cells_skin02E056-H3K4me3
	Enhancer_Hoffman	0.000173703		Fetal_HeartE083-H3K9ac	0.000220947		Rectal_Mucosa.Donor_29E101-H3K27ac	0.000162716		TFBS_ENCODE	0.000358233		ENCFF528VSB	0		IMR90_Cell_LineE017-H3K4me3	0.000139844		Duodenum_Smooth_MuscleE078-H3K4me3	0.000270597		Brain_Cingulate_GyrusE069-H3K4me3	0.00014278		Rectal_Smooth_MuscleE103-H3K4me3	0.000221291		Fetal_Muscle_TrunkE089-H3K4me3	0.000268031		Left_VentricleE095-H3K4me3	0.000300708		Adipose_NucleiE063-H3K4me3	0.000305513		Penis_Foreskin_Keratinocyte_Primary_Cells_skin03E058-H3K4me3	0.000339068		Penis_Foreskin_Fibroblast_Primary_Cells_skin02E056-H3K4me3	0.000198436		Intron_UCSC	0		Psoas_MuscleE100-H3K4me3	0.000206312		Promoter_UCSC
	Adult_LiverE066-H3K27ac	0.000169504		Adult_LiverE066-H3K27ac	0.000208129		Fetal_HeartE083-H3K9ac	0.000141142		Penis_Foreskin_Fibroblast_Primary_Cells_skin01E055-H3K4me3	0.000322907		ENCFF479WYV	0		Rectal_Mucosa.Donor_29E101-H3K27ac	0.000133955		Left_VentricleE095-H3K4me3	0.000245926		PancreasE098-H3K4me3	0.000128236		Mesenchymal_Stem_Cell_Derived_Adipocyte_Cultured_CellsE023-H3K4me3	0.000190884		Penis_Foreskin_Fibroblast_Primary_Cells_skin02E056-H3K4me3	0.000261009		Brain_Hippocampus_MiddleE071-H3K27ac	0.000258085		Fetal_StomachE092-H3K4me3	0.000291671		Mesenchymal_Stem_Cell_Derived_Adipocyte_Cultured_CellsE023-H3K4me3	0.000312929		Promoter_UCSC	0.000194134		ENCFF482DLD	0		Mobilized_CD34_Primary_Cells_MaleE051-H3K4me3	0.000183126		Enhancer_Hoffman
	Penis_Foreskin_Fibroblast_Primary_Cells_skin02E056-H3K4me3	0.000148797		Adipose_Derived_Mesenchymal_Stem_Cell_Cultured_CellsE025-H3K4me3	0.000206827		Fetal_StomachE092-H3K27ac	0.000138964		Stomach_Smooth_MuscleE111-H3K4me3	0.000299961		ENCFF037LMD	0		Penis_Foreskin_Fibroblast_Primary_Cells_skin01E055-H3K4me3	0.000126108		Monocytes-CD14+_RO01746E124-H3K4me3	0.000222313		Skeletal_Muscle_MaleE107-H3K9ac	0.000123217		HUES48_Cell_LineE014-H3K9ac	0.00017826		Promoter_UCSC	0.000251092		Rectal_Smooth_MuscleE103-H3K4me3	0.000247229		Psoas_MuscleE100-H3K4me3	0.000246157		Mesenchymal_Stem_Cell_Derived_Adipocyte_Cultured_CellsE023-H3K9ac	0.000271442		Brain_Anterior_CaudateE068-H3K4me3	0.00017387		Fetal_KidneyE086-H3K4me3	0		Penis_Foreskin_Fibroblast_Primary_Cells_skin01E055-H3K4me3	0.000182443		Fetal_HeartE083-H3K9ac
	Small_IntestineE109-H3K27ac	0.000135971		Duodenum_Smooth_MuscleE078-H3K4me3	0.000171718		HUES6_Cell_LineE015-H3K4me3	0.000132287		OvaryE097-H3K4me3	0.000292852		ENCFF660RWC	0		Enhancer_Hoffman	0.000119223		ES-I3_Cell_LineE001-H3K9ac	0.000220903		Fetal_KidneyE086-H3K9ac	0.000120609		Fetal_KidneyE086-H3K9ac	0.000176817		Skeletal_Muscle_FemaleE108-H3K4me3	0.000239638		Mesenchymal_Stem_Cell_Derived_Adipocyte_Cultured_CellsE023-H3K4me3	0.000221712		Promoter_UCSC	0.000240051		Adipose_Derived_Mesenchymal_Stem_Cell_Cultured_CellsE025-H3K4me3	0.000203346		Fetal_StomachE092-H3K4me3	0.000163915		ENCFF095OPQ	0		Fetal_Muscle_LegE090-H3K4me3	0.000182262		Brain_Hippocampus_MiddleE071-H3K27ac
	Rectal_Mucosa.Donor_29E101-H3K27ac	0.00013263		Brain_Hippocampus_MiddleE071-H3K27ac	0.000151563		Stomach_Smooth_MuscleE111-H3K4me3	0.000110369		Adipose_Derived_Mesenchymal_Stem_Cell_Cultured_CellsE025-H3K4me3	0.000263688		ENCFF400CTE	0		Mobilized_CD34_Primary_Cells_FemaleE050-H3K4me3	0.000117339		UTR_5_UCSC	0.000200574		Penis_Foreskin_Fibroblast_Primary_Cells_skin01E055-H3K4me3	0.000113852		Fetal_HeartE083-H3K9ac	0.0001726		Skeletal_Muscle_MaleE107-H3K9ac	0.000227235		Mesenchymal_Stem_Cell_Derived_Adipocyte_Cultured_CellsE023-H3K9ac	0.00019614		Chondrocytes_from_Bone_Marrow_Derived_Mesenchymal_Stem_Cell_Cultured_CellsE049-H3K4me3	0.000233524		HUES48_Cell_LineE014-H3K9ac	0.000195651		Brain_Hippocampus_MiddleE071-H3K27ac	0.000151557		ENCFF856FNH	0		Fetal_KidneyE086-H3K9ac	0.000180107		Chondrocytes_from_Bone_Marrow_Derived_Mesenchymal_Stem_Cell_Cultured_CellsE049-H3K4me3
	CD4+_CD25+_CD127-_Treg_Primary_CellsE044-H3K4me3	0.000123034		Enhancer_Hoffman	0.000149478		Placenta_AmnionE099-H3K4me3	0.000107162		Psoas_MuscleE100-H3K4me3	0.000210418		ENCFF673QAP	0		Skeletal_Muscle_MaleE107-H3K9ac	0.000113438		Penis_Foreskin_Fibroblast_Primary_Cells_skin01E055-H3K27ac	0.000186311		Mesenchymal_Stem_Cell_Derived_Adipocyte_Cultured_CellsE023-H3K4me3	0.000109619		Skeletal_Muscle_MaleE107-H3K9ac	0.000167491		Chondrocytes_from_Bone_Marrow_Derived_Mesenchymal_Stem_Cell_Cultured_CellsE049-H3K4me3	0.000216572		Enhancer_Hoffman	0.000194142		Brain_Hippocampus_MiddleE071-H3K27ac	0.000214889		Duodenum_Smooth_MuscleE078-H3K4me3	0.0001947		Brain_Hippocampus_MiddleE071-H3K4me3	0.000141699		ENCFF685WIZ	0		Brain_Hippocampus_MiddleE071-H3K4me3	0.000163969		Adult_LiverE066-H3K27ac
	HUVEC_Umbilical_Vein_Endothelial_CellsE122-H3K9me3	0.000116237		SpleenE113-H3K27ac	0.000135382		Rectal_Mucosa.Donor_31E102-H3K27ac	0.000101568		Left_VentricleE095-H3K4me3	0.000203421		ENCFF877NXH	0		Stomach_Smooth_MuscleE111-H3K4me3	0.000107613		PancreasE098-H3K4me3	0.000173227		Enhancer_Hoffman	0.000107841		Brain_Hippocampus_MiddleE071-H3K27ac	0.000148167		Mesenchymal_Stem_Cell_Derived_Adipocyte_Cultured_CellsE023-H3K9ac	0.000180387		Monocytes-CD14+_RO01746E124-H3K4me3	0.000181417		Penis_Foreskin_Fibroblast_Primary_Cells_skin02E056-H3K4me3	0.000214247		Mobilized_CD34_Primary_Cells_MaleE051-H3K4me3	0.000186438		UTR_5_UCSC	0.000136126		ENCFF080JZX	0		Monocytes-CD14+_RO01746E124-H3K4me3	0.000158895		Monocytes-CD14+_RO01746E124-H3K4me3
	Peripheral_Blood_Mononuclear_Primary_CellsE062-H3K4me3	0.000103975		HUES48_Cell_LineE014-H3K9ac	0.000130932		HUES64_Cell_LineE016-H3K4me3	9.80124e-05		Penis_Foreskin_Fibroblast_Primary_Cells_skin02E056-H3K27ac	0.000187578		Adipose_Derived_Mesenchymal_Stem_Cell_Cultured_CellsE025-H3K4me3	0		OvaryE097-H3K4me3	0.000102464		Fetal_HeartE083-H3K9ac	0.000159673		OsteoblastsE129-H3K4me3	0.000106425		Adipose_Derived_Mesenchymal_Stem_Cell_Cultured_CellsE025-H3K4me3	0.000142307		Fetal_KidneyE086-H3K9ac	0.000174376		Adipose_Derived_Mesenchymal_Stem_Cell_Cultured_CellsE025-H3K9ac	0.000162619		Duodenum_MucosaE077-H3K4me3	0.000192505		Brain_Hippocampus_MiddleE071-H3K27ac	0.000185338		IMR90_Cell_LineE017-H3K4me3	0.000114357		ENCFF471AHV	0		PancreasE098-H3K4me3	0.000153938		Rectal_Mucosa.Donor_29E101-H3K4me3
	CD4+_CD25-_IL17-_PMA-Ionomycin_stimulated_MACS_purified_Th_Primary_CellsE041-H3K4me3	9.5525e-05		Penis_Foreskin_Fibroblast_Primary_Cells_skin02E056-H3K4me3	0.00012526		Penis_Foreskin_Fibroblast_Primary_Cells_skin02E056-H3K4me3	9.60429e-05		Fetal_StomachE092-H3K27ac	0.000172305		ENCFF723BZQ	0		Brain_Hippocampus_MiddleE071-H3K27ac	9.65171e-05		Brain_Hippocampus_MiddleE071-H3K4me3	0.000150472		Fetal_Muscle_LegE090-H3K4me3	0.00010552		Mesenchymal_Stem_Cell_Derived_Adipocyte_Cultured_CellsE023-H3K9ac	0.000141293		Enhancer_Hoffman	0.000165636		Skeletal_Muscle_MaleE107-H3K9ac	0.00014701		Brain_Hippocampus_MiddleE071-H3K4me3	0.000166799		Fetal_HeartE083-H3K9ac	0.000184709		Rectal_Mucosa.Donor_29E101-H3K27ac	0.000106599		ENCFF557SNT	0		Skeletal_Muscle_MaleE107-H3K9ac	0.000135026		Placenta_AmnionE099-H3K4me3
	Duodenum_MucosaE077-H3K4me3	8.64625e-05		Monocytes-CD14+_RO01746E124-H3K4me3	0.000104599		Penis_Foreskin_Keratinocyte_Primary_Cells_skin03E058-H3K4me3	9.04179e-05		Penis_Foreskin_Fibroblast_Primary_Cells_skin01E055-H3K27ac	0.000161555		Enhancer_Hoffman	0		Adipose_Derived_Mesenchymal_Stem_Cell_Cultured_CellsE025-H3K4me3	9.05969e-05		Skeletal_Muscle_MaleE107-H3K9ac	0.000143526		Adipose_NucleiE063-H3K4me3	8.55959e-05		LungE096-H3K4me3	0.000138924		Penis_Foreskin_Keratinocyte_Primary_Cells_skin03E058-H3K4me3	0.000156024		Skeletal_Muscle_FemaleE108-H3K4me3	0.000142115		Penis_Foreskin_Keratinocyte_Primary_Cells_skin03E058-H3K4me3	0.000165722		Enhancer_Hoffman	0.000169778		Skeletal_Muscle_MaleE107-H3K9ac	0.000106239		UTR_3_UCSC	0		Rectal_Mucosa.Donor_29E101-H3K27ac	0.000133239		Rectal_Mucosa.Donor_29E101-H3K27ac
	AortaE065-H3K4me3	6.62752e-05		Mesenchymal_Stem_Cell_Derived_Adipocyte_Cultured_CellsE023-H3K4me3	9.71159e-05		Fetal_StomachE092-H3K4me3	8.84514e-05		Brain_Anterior_CaudateE068-H3K27ac	0.000157544		Promoter_UCSC	0		Duodenum_Smooth_MuscleE078-H3K4me3	9.05286e-05		Enhancer_Hoffman	0.000141289		Skeletal_Muscle_FemaleE108-H3K4me3	8.20609e-05		Brain_Anterior_CaudateE068-H3K4me3	0.000135927		Mesenchymal_Stem_Cell_Derived_Adipocyte_Cultured_CellsE023-H3K4me3	0.000152455		Duodenum_Smooth_MuscleE078-H3K4me3	0.0001368		Skeletal_Muscle_FemaleE108-H3K4me3	0.000151024		Fetal_KidneyE086-H3K9ac	0.000154288		Adult_LiverE066-H3K27ac	0.000103782		ENCFF419JCY	0		Enhancer_Hoffman	0.000128253		HMEC_Mammary_EpithelialE119-H3K4me3
	CD19_Primary_Cells_Peripheral_UWE032-H3K4me3	6.03884e-05		Fetal_Muscle_TrunkE089-H3K4me3	9.52403e-05		Penis_Foreskin_Fibroblast_Primary_Cells_skin01E055-H3K4me3	8.43028e-05		Duodenum_Smooth_MuscleE078-H3K4me3	0.000134941		TFBS_ENCODE	0		LungE096-H3K4me3	8.68861e-05		Penis_Foreskin_Fibroblast_Primary_Cells_skin01E055-H3K4me3	0.00013434		Psoas_MuscleE100-H3K4me3	7.91459e-05		Adipose_Derived_Mesenchymal_Stem_Cell_Cultured_CellsE025-H3K9ac	0.000125853		Penis_Foreskin_Fibroblast_Primary_Cells_skin01E055-H3K4me3	0.000150261		Fetal_HeartE083-H3K9ac	0.000136068		Enhancer_Hoffman	0.000139431		SpleenE113-H3K27ac	0.000151547		Enhancer_Hoffman	9.50131e-05		ENCFF979PVN	0		Duodenum_MucosaE077-H3K4me3	0.000113861		Penis_Foreskin_Fibroblast_Primary_Cells_skin01E055-H3K4me3
	CD56_Primary_CellsE046-H3K4me3	5.8086e-05		iPS_DF_6.9_Cell_LineE021-H3K4me3	9.10171e-05		EsophagusE079-H3K4me3	8.2267e-05		Pancreatic_IsletsE087-H3K4me3	0.000134072		Intron_UCSC	0		CD14_Primary_CellsE029-H3K4me3	8.26527e-05		Rectal_Mucosa.Donor_29E101-H3K27ac	0.000119787		Adipose_Derived_Mesenchymal_Stem_Cell_Cultured_CellsE025-H3K4me3	7.89807e-05		NHLF_Lung_FibroblastsE128-H3K4me3	0.000123101		Brain_Hippocampus_MiddleE071-H3K27ac	0.000150125		Penis_Foreskin_Keratinocyte_Primary_Cells_skin03E058-H3K4me3	0.00013027		Adipose_Derived_Mesenchymal_Stem_Cell_Cultured_CellsE025-H3K4me3	0.000112525		Monocytes-CD14+_RO01746E124-H3K4me3	0.000135008		Penis_Foreskin_Fibroblast_Primary_Cells_skin01E055-H3K4me3	8.77839e-05		ENCFF265ADQ	0		Mesenchymal_Stem_Cell_Derived_Adipocyte_Cultured_CellsE023-H3K4me3	9.62937e-05		Brain_Substantia_NigraE074-H3K9me3
	Mobilized_CD34_Primary_Cells_MaleE051-H3K4me3	5.52856e-05		Pancreatic_IsletsE087-H3K4me3	8.80325e-05		H1_BMP4_Derived_Mesendoderm_Cultured_CellsE004-H3K4me3	7.5753e-05		Brain_Mid_Frontal_LobeE073-H3K27ac	0.000133271		UTR_5_UCSC	0		Fetal_Adrenal_GlandE080-H3K4me3	8.23778e-05		Adipose_Derived_Mesenchymal_Stem_Cell_Cultured_CellsE025-H3K4me3	0.000107747		Fetal_HeartE083-H3K9ac	7.51774e-05		Enhancer_Hoffman	0.000122307		Adipose_Derived_Mesenchymal_Stem_Cell_Cultured_CellsE025-H3K9ac	0.000149298		AortaE065-H3K4me3	0.000112404		Skeletal_Muscle_MaleE107-H3K9ac	0.00010523		Rectal_Mucosa.Donor_29E101-H3K27ac	0.000129516		Brain_Substantia_NigraE074-H3K9me3	8.27117e-05		ENCFF073ODD	0		Mesenchymal_Stem_Cell_Derived_Adipocyte_Cultured_CellsE023-H3K9ac	9.54316e-05		Psoas_MuscleE100-H3K9me3
	CD34_Primary_CellsE035-H3K4me3	5.3906e-05		Duodenum_MucosaE077-H3K4me3	6.66892e-05		Fetal_Adrenal_GlandE080-H3K4me3	7.54903e-05		Enhancer_Hoffman	0.000127397		ENCFF068LXN	0		PancreasE098-H3K4me3	7.93466e-05		OvaryE097-H3K4me3	9.10877e-05		Colonic_MucosaE075-H3K4me3	6.71172e-05		Penis_Foreskin_Fibroblast_Primary_Cells_skin01E055-H3K4me3	0.000112385		UTR_5_UCSC	0.000148405		Brain_Hippocampus_MiddleE071-H3K4me3	0.000110109		LungE096-H3K4me3	9.48691e-05		Adult_LiverE066-H3K27ac	0.000126178		SpleenE113-H3K27ac	7.70987e-05		ENCFF585VWJ	0		Adipose_Derived_Mesenchymal_Stem_Cell_Cultured_CellsE025-H3K4me3	8.18219e-05		Brain_Hippocampus_MiddleE071-H3K4me3
	ThymusE112-H3K4me3	5.37355e-05		LungE096-H3K4me3	5.29718e-05		IMR90_Cell_LineE017-H3K4me3	6.61216e-05		Skeletal_Muscle_MaleE107-H3K9ac	0.000113627		ENCFF012GTV	0		iPS_DF_6.9_Cell_LineE021-H3K4me3	7.79735e-05		CD8_Memory_Primary_CellsE048-H3K9me3	9.05235e-05		iPS_DF_6.9_Cell_LineE021-H3K4me3	6.68965e-05		Monocytes-CD14+_RO01746E124-H3K4me3	0.000107366		Fetal_HeartE083-H3K9ac	0.000129475		Placenta_AmnionE099-H3K4me3	6.76593e-05		Mesenchymal_Stem_Cell_Derived_Adipocyte_Cultured_CellsE023-H3K4me3	8.81873e-05		Skeletal_Muscle_MaleE107-H3K9ac	0.000105376		Bone_Marrow_Derived_Mesenchymal_Stem_Cell_Cultured_CellsE026-H3K9me3	7.69495e-05		ENCFF776DPQ	0		Placenta_AmnionE099-H3K4me3	7.87932e-05		Skeletal_Muscle_MaleE107-H3K9ac
	NHLF_Lung_FibroblastsE128-H3K4me3	4.5531e-05		NHLF_Lung_FibroblastsE128-H3K9ac	4.96205e-05		Adipose_NucleiE063-H3K9me3	6.37815e-05		Stomach_Smooth_MuscleE111-H3K9me3	8.77172e-05		ENCFF564YOV	0		Colonic_MucosaE075-H3K4me3	7.68401e-05		Duodenum_MucosaE077-H3K4me3	8.3112e-05		Chondrocytes_from_Bone_Marrow_Derived_Mesenchymal_Stem_Cell_Cultured_CellsE049-H3K4me3	6.27449e-05		HUES6_Cell_LineE015-H3K4me3	0.000104424		Adipose_NucleiE063-H3K4me3	9.83723e-05		Pancreatic_IsletsE087-H3K4me3	5.88015e-05		Fetal_Muscle_TrunkE089-H3K4me3	8.71767e-05		Fetal_Muscle_TrunkE089-H3K4me3	9.4441e-05		Adipose_Derived_Mesenchymal_Stem_Cell_Cultured_CellsE025-H3K4me3	7.27445e-05		ENCFF928RUE	0		Small_IntestineE109-H3K4me3	7.84576e-05		Sigmoid_ColonE106-H3K4me3
	Mobilized_CD34_Primary_Cells_FemaleE050-H3K4me3	4.50903e-05		hESC_Derived_CD56+_Ectoderm_Cultured_CellsE012-H3K9me3	4.83318e-05		Duodenum_Smooth_MuscleE078-H3K4me3	6.29914e-05		Psoas_MuscleE100-H3K9me3	7.83007e-05		ENCFF562EUF	0		Left_VentricleE095-H3K4me3	6.84151e-05		Fetal_KidneyE086-H3K9ac	8.20346e-05		Placenta_AmnionE099-H3K4me3	5.76254e-05		Stomach_Smooth_MuscleE111-H3K9me3	9.59216e-05		Psoas_MuscleE100-H3K9me3	9.17916e-05		Fetal_PlacentaE091-H3K4me3	5.85006e-05		Penis_Foreskin_Fibroblast_Primary_Cells_skin01E055-H3K4me3	7.5222e-05		LungE096-H3K4me3	7.47446e-05		CD14_Primary_CellsE029-H3K4me3	5.98537e-05		ENCFF381CZQ	0		Fetal_PlacentaE091-H3K4me3	5.61169e-05		Psoas_MuscleE100-H3K4me3
	Psoas_MuscleE100-H3K4me3	4.46322e-05		Stomach_Smooth_MuscleE111-H3K9me3	4.80085e-05		Adipose_NucleiE063-H3K4me3	6.28339e-05		HSMMtube_Skeletal_Muscle_Myotubes_Derived_from_HSMME121-H3K9me3	6.3055e-05		ENCFF404LTK	0		NHLF_Lung_FibroblastsE128-H3K9ac	4.84489e-05		Fetal_Muscle_TrunkE089-H3K4me3	7.59611e-05		AortaE065-H3K4me3	5.61607e-05		Brain_Hippocampus_MiddleE071-H3K4me3	8.67103e-05		Monocytes-CD14+_RO01746E124-H3K4me3	8.71215e-05		HUVEC_Umbilical_Vein_Endothelial_CellsE122-H3K4me3	5.5624e-05		NHLF_Lung_FibroblastsE128-H3K4me3	7.19887e-05		Pancreatic_IsletsE087-H3K4me3	5.07452e-05		Placenta_AmnionE099-H3K4me3	5.26828e-05		ENCFF740KGG	0		Sigmoid_ColonE106-H3K4me3	5.60288e-05		Pancreatic_IsletsE087-H3K4me3
	Stomach_MucosaE110-H3K9me3	4.35987e-05		Penis_Foreskin_Keratinocyte_Primary_Cells_skin03E058-H3K4me3	4.43185e-05		Psoas_MuscleE100-H3K4me3	6.18061e-05		UTR_5_UCSC	6.13262e-05		ENCFF910JMH	0		HeLa-S3_Cervical_CarcinomaE117-H3K9me3	4.26489e-05		iPS_DF_6.9_Cell_LineE021-H3K4me3	7.09155e-05		Fetal_Muscle_TrunkE089-H3K4me3	4.92884e-05		NHLF_Lung_FibroblastsE128-H3K9ac	7.22032e-05		GastricE094-H3K4me3	7.83998e-05		NHLF_Lung_FibroblastsE128-H3K4me3	4.57375e-05		Mobilized_CD34_Primary_Cells_MaleE051-H3K4me3	6.93724e-05		NHLF_Lung_FibroblastsE128-H3K9ac	4.79537e-05		Fetal_Muscle_LegE090-H3K4me3	5.06536e-05		ENCFF528VSB	0		Fetal_Muscle_TrunkE089-H3K4me3	5.56041e-05		NHLF_Lung_FibroblastsE128-H3K9ac
	Fetal_KidneyE086-H3K4me3	4.2596e-05		Small_IntestineE109-H3K4me3	4.02881e-05		Duodenum_MucosaE077-H3K4me3	6.10547e-05		Fetal_PlacentaE091-H3K4me3	5.90547e-05		ENCFF218KJG	0		Sigmoid_ColonE106-H3K4me3	4.15273e-05		Pancreatic_IsletsE087-H3K4me3	5.49125e-05		Pancreatic_IsletsE087-H3K4me3	4.84907e-05		Mobilized_CD34_Primary_Cells_MaleE051-H3K4me3	5.03947e-05		NHLF_Lung_FibroblastsE128-H3K9ac	6.7443e-05		iPS_DF_6.9_Cell_LineE021-H3K4me3	4.21468e-05		ES-I3_Cell_LineE001-H3K9ac	6.93555e-05		Breast_vHMECE028-H3K4me3	4.38631e-05		Pancreatic_IsletsE087-H3K4me3	4.59325e-05		GSM1208656	0		LungE096-H3K4me3	5.21507e-05		ES-WA7_Cell_LineE002-H3K9me3
	Fetal_Muscle_LegE090-H3K4me3	4.1217e-05		AortaE065-H3K4me3	3.8106e-05		Fetal_Muscle_TrunkE089-H3K4me3	5.59701e-05		Fetal_KidneyE086-H3K9ac	5.86631e-05		GSM1208745	0		Small_IntestineE109-H3K4me3	3.92811e-05		Sigmoid_ColonE106-H3K4me3	4.68441e-05		NHLF_Lung_FibroblastsE128-H3K4me3	4.68625e-05		hESC_Derived_CD56+_Ectoderm_Cultured_CellsE012-H3K9me3	5.01885e-05		Placenta_AmnionE099-H3K4me3	6.6383e-05		LungE096-H3K4me3	4.15162e-05		Sigmoid_ColonE106-H3K4me3	5.92452e-05		Small_IntestineE109-H3K4me3	3.75234e-05		NHLF_Lung_FibroblastsE128-H3K9ac	3.87365e-05		Adult_LiverE066-H3K27ac	0		iPS_DF_6.9_Cell_LineE021-H3K4me3	5.0067e-05		Brain_Angular_GyrusE067-H3K9me3
	Fetal_PlacentaE091-H3K4me3	4.10422e-05		Fetal_PlacentaE091-H3K4me3	3.74185e-05		Neurosphere_Cultured_Cells_Ganglionic_Eminence_DerivedE054-H3K9me3	5.38564e-05		Brain_Anterior_CaudateE068-H3K9me3	5.3474e-05		ENCFF707FCC	0		Pancreatic_IsletsE087-H3K4me3	3.69946e-05		Psoas_MuscleE100-H3K9me3	4.64352e-05		IMR90_Cell_LineE017-H3K4me3	4.23684e-05		Placenta_AmnionE099-H3K4me3	4.52019e-05		HUVEC_Umbilical_Vein_Endothelial_CellsE122-H3K9me3	6.48491e-05		Fetal_KidneyE086-H3K4me3	4.03899e-05		Pancreatic_IsletsE087-H3K4me3	4.95759e-05		Fetal_KidneyE086-H3K4me3	3.50547e-05		Fetal_Muscle_TrunkE089-H3K4me3	3.29091e-05		Brain_Hippocampus_MiddleE071-H3K27ac	0		H1_BMP4_Derived_Mesendoderm_Cultured_CellsE004-H3K4me3	4.3858e-05		iPS_DF_6.9_Cell_LineE021-H3K4me3
	NHLF_Lung_FibroblastsE128-H3K9ac	4.03901e-05		Placenta_AmnionE099-H3K4me3	3.38001e-05		OvaryE097-H3K4me3	5.08081e-05		HUES48_Cell_LineE014-H3K9ac	5.03558e-05		ENCFF385ABB	0		Placenta_AmnionE099-H3K4me3	3.2509e-05		Fetal_KidneyE086-H3K4me3	4.57598e-05		Fetal_KidneyE086-H3K4me3	3.67649e-05		Fetal_PlacentaE091-H3K4me3	4.1937e-05		AortaE065-H3K4me3	5.97283e-05		NHLF_Lung_FibroblastsE128-H3K9ac	3.86976e-05		Placenta_AmnionE099-H3K4me3	4.36919e-05		CD19_Primary_Cells_Cord_BIE031-H3K4me3	3.44495e-05		Brain_Anterior_CaudateE068-H3K9me3	2.93643e-05		Rectal_Mucosa.Donor_29E101-H3K27ac	0		Fetal_KidneyE086-H3K4me3	3.97987e-05		Fetal_Muscle_TrunkE089-H3K4me3
	Left_VentricleE095-H3K4me3	3.91618e-05		Psoas_MuscleE100-H3K9me3	3.37133e-05		Fetal_Muscle_LegE090-H3K4me3	5.00784e-05		Fetal_Muscle_TrunkE089-H3K4me3	4.38455e-05		GSM1684640	0		CD19_Primary_Cells_Cord_BIE031-H3K4me3	3.05078e-05		Fetal_Muscle_LegE090-H3K4me3	4.25939e-05		CD14_Primary_CellsE029-H3K4me3	3.29597e-05		HUVEC_Umbilical_Vein_Endothelial_CellsE122-H3K9me3	3.8074e-05		Fetal_KidneyE086-H3K4me3	5.53262e-05		Sigmoid_ColonE106-H3K4me3	3.69857e-05		iPS_DF_6.9_Cell_LineE021-H3K4me3	4.3591e-05		NHLF_Lung_FibroblastsE128-H3K4me3	3.22478e-05		Fetal_KidneyE086-H3K4me3	2.50362e-05		ENCFF535RPW	0		HUVEC_Umbilical_Vein_Endothelial_CellsE122-H3K9me3	3.71051e-05		AortaE065-H3K4me3
	LungE096-H3K4me3	3.85723e-05		Fetal_KidneyE086-H3K4me3	3.01494e-05		LungE096-H3K4me3	4.97135e-05		Sigmoid_ColonE106-H3K4me3	4.34604e-05		ENCFF079MWL	0		Psoas_MuscleE100-H3K4me3	3.01376e-05		Placenta_AmnionE099-H3K4me3	3.71473e-05		Small_IntestineE109-H3K4me3	2.46014e-05		Sigmoid_ColonE106-H3K4me3	3.80212e-05		Fetal_PlacentaE091-H3K4me3	5.37097e-05		ES-WA7_Cell_LineE002-H3K9ac	3.58251e-05		Small_IntestineE109-H3K4me3	4.17533e-05		Sigmoid_ColonE106-H3K4me3	2.94169e-05		ES-WA7_Cell_LineE002-H3K9ac	2.25317e-05		Adult_LiverE066-H3K27me3	0		NHLF_Lung_FibroblastsE128-H3K9ac	3.46001e-05		NHLF_Lung_FibroblastsE128-H3K4me3
	Pancreatic_IsletsE087-H3K4me3	3.57269e-05		Sigmoid_ColonE106-H3K4me3	2.69265e-05		iPS_DF_6.9_Cell_LineE021-H3K4me3	4.20785e-05		Small_IntestineE109-H3K4me3	3.90853e-05		ENCFF502GXT	0		NHLF_Lung_FibroblastsE128-H3K4me3	2.74736e-05		Fetal_PlacentaE091-H3K4me3	3.30251e-05		H1_BMP4_Derived_Mesendoderm_Cultured_CellsE004-H3K4me3	2.40295e-05		Psoas_MuscleE100-H3K9me3	3.14365e-05		Sigmoid_ColonE106-H3K4me3	4.71416e-05		HUVEC_Umbilical_Vein_Endothelial_CellsE122-H3K9me3	3.54527e-05		hESC_Derived_CD56+_Ectoderm_Cultured_CellsE012-H3K9me3	3.44404e-05		AortaE065-H3K4me3	2.66634e-05		H1_BMP4_Derived_Mesendoderm_Cultured_CellsE004-H3K4me3	2.18446e-05		OvaryE097-H3K27me3	0		Pancreatic_IsletsE087-H3K4me3	3.4401e-05		CD14_Primary_CellsE029-H3K4me3
	Psoas_MuscleE100-H3K9me3	3.39236e-05		NHDF-Ad_Adult_Dermal_FibroblastsE126-H3K4me3	2.16028e-05		Brain_Inferior_Temporal_LobeE072-H3K9me3	3.56445e-05		Placenta_AmnionE099-H3K9me3	2.82271e-05		ENCFF369POJ	0		H1_BMP4_Derived_Mesendoderm_Cultured_CellsE004-H3K9me3	1.85181e-05		H1_BMP4_Derived_Mesendoderm_Cultured_CellsE004-H3K4me3	2.21392e-05		Brain_Substantia_NigraE074-H3K27me3	2.31568e-05		AortaE065-H3K4me3	2.86259e-05		Pancreatic_IsletsE087-H3K4me3	4.41829e-05		H1_BMP4_Derived_Mesendoderm_Cultured_CellsE004-H3K4me3	2.78379e-05		CD8_Memory_Primary_CellsE048-H3K9me3	3.03412e-05		Placenta_AmnionE099-H3K4me3	2.17215e-05		NHLF_Lung_FibroblastsE128-H3K4me3	1.86877e-05		ENCFF543BEX	0		NHLF_Lung_FibroblastsE128-H3K4me3	3.03117e-05		H1_BMP4_Derived_Mesendoderm_Cultured_CellsE004-H3K4me3
	Placenta_AmnionE099-H3K4me3	3.22818e-05		NHLF_Lung_FibroblastsE128-H3K4me3	2.07438e-05		AortaE065-H3K4me3	2.62354e-05		AortaE065-H3K4me3	2.81358e-05		ENCFF648WCI	0		Fetal_Muscle_TrunkE089-H3K4me3	1.7581e-05		Small_IntestineE109-H3K4me3	1.94403e-05		OvaryE097-H3K27me3	2.17556e-05		Pancreatic_IsletsE087-H3K4me3	2.69658e-05		Small_IntestineE109-H3K4me3	3.85627e-05		Psoas_MuscleE100-H3K9me3	2.39126e-05		AortaE065-H3K4me3	2.56251e-05		HUVEC_Umbilical_Vein_Endothelial_CellsE122-H3K9me3	1.78296e-05		Sigmoid_ColonE106-H3K4me3	1.70795e-05		ENCFF837UHE	0		Psoas_MuscleE100-H3K9me3	2.81962e-05		Fetal_PlacentaE091-H3K4me3
	CD19_Primary_Cells_Cord_BIE031-H3K4me3	3.17336e-05		Stomach_MucosaE110-H3K9me3	1.76848e-05		Fetal_PlacentaE091-H3K4me3	1.98533e-05		CD4_Memory_Primary_CellsE037-H3K9me3	2.42406e-05		Fetal_StomachE092-H3K27ac	0		Brain_Substantia_NigraE074-H3K9me3	1.45645e-05		Right_AtriumE104-H3K9me3	1.82562e-05		Sigmoid_ColonE106-H3K4me3	1.77691e-05		Small_IntestineE109-H3K4me3	2.4638e-05		HSMMtube_Skeletal_Muscle_Myotubes_Derived_from_HSMME121-H3K9me3	3.66903e-05		Small_IntestineE109-H3K4me3	2.33855e-05		Fetal_Brain_MaleE081-H3K4me3	1.95513e-05		Stomach_Smooth_MuscleE111-H3K9me3	1.44135e-05		Small_IntestineE109-H3K4me3	1.14558e-05		AortaE065-H3K4me3	0		AortaE065-H3K4me3	2.52503e-05		Small_IntestineE109-H3K4me3
	Small_IntestineE109-H3K4me3	2.63112e-05		H1_BMP4_Derived_Mesendoderm_Cultured_CellsE004-H3K4me3	1.73783e-05		Pancreatic_IsletsE087-H3K4me3	1.5409e-05		H1_BMP4_Derived_Mesendoderm_Cultured_CellsE004-H3K4me3	2.29883e-05		Rectal_Mucosa.Donor_29E101-H3K27ac	0		AortaE065-H3K4me3	1.35467e-05		AortaE065-H3K4me3	1.45715e-05		Fetal_Brain_MaleE081-H3K4me3	1.67609e-05		H1_BMP4_Derived_Mesendoderm_Cultured_CellsE004-H3K4me3	2.40869e-05		H1_BMP4_Derived_Mesendoderm_Cultured_CellsE004-H3K4me3	1.69486e-05		iPS_DF_6.9_Cell_LineE021-H3K9me3	1.76285e-05		HUVEC_Umbilical_Vein_Endothelial_CellsE122-H3K9me3	1.87389e-05		Right_VentricleE105-H3K9me3	3.95442e-06		AortaE065-H3K4me3	6.65985e-06		ENCFF226XSS	0		Brain_Substantia_NigraE074-H3K9me3	1.56052e-05		CD8_Memory_Primary_CellsE048-H3K9me3
	HeLa-S3_Cervical_CarcinomaE117-H3K9me3	2.63016e-05		ES-WA7_Cell_LineE002-H3K9ac	1.61607e-05		Adult_LiverE066-H3K27me3	1.31544e-05		Fetal_Brain_MaleE081-H3K4me3	1.91551e-05		hESC_Derived_CD56+_Ectoderm_Cultured_CellsE012-H3K9me3	0		HUVEC_Umbilical_Vein_Endothelial_CellsE122-H3K9me3	6.89056e-06		Brain_Angular_GyrusE067-H3K9me3	1.41697e-05					Right_VentricleE105-H3K9me3	2.13982e-05		Right_VentricleE105-H3K9me3	3.71521e-06		CD8_Memory_Primary_CellsE048-H3K9me3	1.57175e-05		Brain_Mid_Frontal_LobeE073-H3K9me3	1.31624e-05					CD4+_CD25int_CD127+_Tmem_Primary_CellsE045-H3K9me3	5.11127e-06		hESC_Derived_CD56+_Ectoderm_Cultured_CellsE012-H3K9me3	0		Brain_Angular_GyrusE067-H3K9me3	7.9553e-06		ES-WA7_Cell_LineE002-H3K9ac
							Brain_Substantia_NigraE074-H3K9me3	1.22401e-05		ES-WA7_Cell_LineE002-H3K9ac	1.77148e-05					Psoas_MuscleE100-H3K9me3	5.9741e-06		Right_VentricleE105-H3K9me3	1.37417e-05					ES-WA7_Cell_LineE002-H3K9ac	1.84641e-05					Right_VentricleE105-H3K9me3	1.0762e-05		Placenta_AmnionE099-H3K9me3	1.02533e-06											Right_VentricleE105-H3K9me3	3.23349e-06		Fetal_KidneyE086-H3K4me3
										Fetal_KidneyE086-H3K4me3	1.53636e-05					Right_VentricleE105-H3K9me3	2.0017e-06		Pancreatic_IsletsE087-H3K9me3	1.11834e-05					CD8_Memory_Primary_CellsE048-H3K9me3	1.598e-05					Right_AtriumE104-H3K27me3	4.25101e-06
										Brain_Cingulate_GyrusE069-H3K9me3	1.42186e-05								iPS_DF_6.9_Cell_LineE021-H3K9me3	1.07658e-05					Right_AtriumE104-H3K27me3	1.54507e-05
										Brain_Angular_GyrusE067-H3K9me3	1.37948e-05								K562_LeukemiaE123-H3K9me3	3.81208e-06
										iPS_DF_6.9_Cell_LineE021-H3K9me3	2.58096e-06
[truncated: 97 more columns]
