# Supplementary material for: Leveraging supervised learning for functionally informed fine-mapping of cis-eQTLs identifies an additional 20,913 putative causal eQTLs
Source: Nat Commun. 2021 Jun 7;12:3394. doi: 10.1038/s41467-021-23134-8 (PMC8184741; doi:10.1038/s41467-021-23134-8)
Supplement: Supplementary file 8 — Supplementary Data 5 [file 41467_2021_23134_MOESM8_ESM.xlsx]

## Sheet: readme
Page name:	GTEx
Column:	Tissue_name	Six_letter_abbrv
Description:	Tissue name	6 letter abbreviation of the tissue
Page name:	Basenji
Column:	ID	Label
Description:	Basenji ID	Corresponding description in ENCODE etc
Page name:	Roadmap
Column:	ID	Label
Description:	ID in Roadmap	Corresponding description in Roadmap
Page name:	Baseline
Column:	ID	Label
Description:	ID in the Baseline model	Corresponding description in the Baseline model

## Sheet: GTEx
Tissue_name	Six_letter_abbrv
Adipose_Subcutaneous	ADPSBQ
Adipose_Visceral_Omentum	ADPVSC
Adrenal_Gland	ADRNLG
Artery_Aorta	ARTAORT
Artery_Coronary	ARTCRN
Artery_Tibial	ARTTBL
Brain_Amygdala	BRNAMY
Brain_Anterior_cingulate_cortex_BA24	BRNACC
Brain_Caudate_basal_ganglia	BRNCDT
Brain_Cerebellar_Hemisphere	BRNCHB
Brain_Cerebellum	BRNCHA
Brain_Cortex	BRNCTXA
Brain_Frontal_Cortex_BA9	BRNCTXB
Brain_Hippocampus	BRNHPP
Brain_Hypothalamus	BRNHPT
Brain_Nucleus_accumbens_basal_ganglia	BRNNCC
Brain_Putamen_basal_ganglia	BRNPTM
Brain_Spinal_cord_cervical_c-1	BRNSPC
Brain_Substantia_nigra	BRNSNG
Breast_Mammary_Tissue	BREAST
Cells_EBV-transformed_lymphocytes	LCL
Cells_Cultured_fibroblasts	FIBRBLS
Colon_Sigmoid	CLNSGM
Colon_Transverse	CLNTRN
Esophagus_Gastroesophageal_Junction	ESPGEJ
Esophagus_Mucosa	ESPMCS
Esophagus_Muscularis	ESPMSL
Heart_Atrial_Appendage	HRTAA
Heart_Left_Ventricle	HRTLV
Kidney_Cortex	KDNCTX
Liver	LIVER
Lung	LUNG
Minor_Salivary_Gland	SLVRYG
Muscle_Skeletal	MSCLSK
Nerve_Tibial	NERVET
Ovary	OVARY
Pancreas	PNCREAS
Pituitary	PTTARY
Prostate	PRSTTE
Skin_Not_Sun_Exposed_Suprapubic	SKINNS
Skin_Sun_Exposed_Lower_leg	SKINS
Small_Intestine_Terminal_Ileum	SNTTRM
Spleen	SPLEEN
Stomach	STMACH
Testis	TESTIS
Thyroid	THYROID
Uterus	UTERUS
Vagina	VAGINA
Whole_Blood	WHLBLD

## Sheet: Basenji
ID	Description
ENCFF833POA	DNASE:cerebellum male adult (27 years) and male adult (35 years)
ENCFF110QGM	DNASE:frontal cortex male adult (27 years) and male adult (35 years)
ENCFF880MKD	DNASE:chorion
ENCFF463ZLQ	DNASE:Ishikawa treated with 0.02% dimethyl sulfoxide for 1 hour
ENCFF890OGQ	DNASE:GM03348
ENCFF996AEF	DNASE:GM03348 genetically modified using transduction treated with 3 ug/mL doxycycline for 10 days
ENCFF660YSU	DNASE:AG08395
ENCFF787MSC	DNASE:AG08396
ENCFF568LMQ	DNASE:AG20443
ENCFF685MZL	DNASE:frontal cortex female adult (67 years) and female adult (80 years)
ENCFF452DLO	DNASE:H54
ENCFF149TAY	DNASE:GM10248
ENCFF093VXI	DNASE:GM12878
ENCFF713YTW	DNASE:GM12891
ENCFF536IEC	DNASE:GM12892
ENCFF714ZSE	DNASE:GM18507
ENCFF385ITM	DNASE:GM19238
ENCFF919WIT	DNASE:GM19239
ENCFF814MPK	DNASE:GM19240
ENCFF153XQL	DNASE:H1-hESC
ENCFF753SCX	DNASE:H7-hESC
ENCFF663TLI	DNASE:H9
ENCFF082SFS	DNASE:heart male adult (27 years) and male adult (35 years)
ENCFF148BGE	DNASE:HEK293T
ENCFF422TAV	DNASE:HeLa-S3 treated with interferon alpha for 4 hours
ENCFF050BDU	DNASE:HeLa-S3
ENCFF818FXA	DNASE:hepatocyte
ENCFF136DBS	DNASE:HepG2
ENCFF284JHO	DNASE:HTR-8/SVneo
ENCFF305BCB	DNASE:endothelial cell of umbilical vein newborn
ENCFF015IAT	DNASE:CWRU1 male
ENCFF565AEK	DNASE:iPS-NIHi11 male adult (71 year) originated from AG20443
ENCFF637TYS	DNASE:iPS-NIHi7 female adult (85 years) originated from AG08395
ENCFF899YDP	DNASE:K562 treated with 1 uM vorinostat for 72 hours
ENCFF515UNC	DNASE:K562 G2 phase
ENCFF708UIS	DNASE:K562 G1 phase
ENCFF809IIW	DNASE:LNCaP clone FGC
ENCFF009NEA	DNASE:LNCaP clone FGC treated with 1 nM 17B-hydroxy-17-methylestra-4,9,11-trien-3-one for 12 hours
ENCFF382YNA	DNASE:MCF-7 originated from MCF-7
ENCFF585BKY	DNASE:medulloblastoma
ENCFF863UGY	DNASE:epidermal melanocyte
ENCFF678LXL	DNASE:CD14-positive monocyte female
ENCFF690MIA	DNASE:keratinocyte female
ENCFF300IKA	DNASE:osteoblast
ENCFF927VUO	DNASE:psoas muscle male adult (27 years) and male adult (35 years)
ENCFF613XPC	DNASE:T47D treated with 10 nM 17B-estradiol for 30 minutes
ENCFF300QLZ	DNASE:urothelium cell line
ENCFF688CJL	DNASE:A549
ENCFF802ZBQ	DNASE:AG04449
ENCFF882YMD	DNASE:AG04450
ENCFF160AIM	DNASE:AG09309
ENCFF294KLB	DNASE:AG09319
ENCFF211SDO	DNASE:AG10803
ENCFF869ECL	DNASE:fibroblast of the aortic adventitia female
ENCFF695WLT	DNASE:BE2C
ENCFF107IJY	DNASE:BJ
ENCFF132EIR	DNASE:HS-27A
ENCFF964WLS	DNASE:HS-5
ENCFF747REW	DNASE:stromal cell of bone marrow male
ENCFF085OHV	DNASE:Caco-2
ENCFF801IWM	DNASE:B cell female adult (43 years)
ENCFF274MGW	DNASE:hematopoietic multipotent progenitor cell
ENCFF753ETN	DNASE:naive thymus-derived CD4-positive, alpha-beta T cell male adult (26 years)
ENCFF391HDR	DNASE:CMK
ENCFF171BUA	DNASE:GM04503
ENCFF602PIH	DNASE:GM04504
ENCFF617HEH	DNASE:GM06990
ENCFF709TDR	DNASE:GM12864
ENCFF427FEF	DNASE:GM12865
ENCFF915DFR	DNASE:GM12878
ENCFF131HMO	DNASE:H1-hESC
ENCFF554DWH	DNASE:cardiac mesoderm
ENCFF274NDO	DNASE:cardiac mesoderm
ENCFF501KNP	DNASE:cardiac mesoderm
ENCFF213FJN	DNASE:cardiac mesoderm
ENCFF696IEW	DNASE:H7-hESC
ENCFF499UDS	DNASE:astrocyte of the hippocampus
ENCFF901UBX	DNASE:astrocyte of the spinal cord
ENCFF382FZE	DNASE:astrocyte of the cerebellum
ENCFF102UQK	DNASE:amniotic epithelial cell
ENCFF025HHG	DNASE:brain microvascular endothelial cell
ENCFF353QSZ	DNASE:brain pericyte
ENCFF443IYY	DNASE:smooth muscle cell of the brain vasculature female
ENCFF049FGZ	DNASE:cardiac fibroblast
ENCFF472TFO	DNASE:cardiac fibroblast female
ENCFF484UXW	DNASE:cardiac muscle cell
ENCFF923EUB	DNASE:fibroblast of the conjunctiva
ENCFF021NBR	DNASE:choroid plexus epithelial cell
ENCFF169PCK	DNASE:HCT116
ENCFF655LKW	DNASE:epithelial cell of esophagus
ENCFF830FDL	DNASE:HeLa-S3 G1b phase
ENCFF205TKQ	DNASE:HepG2
ENCFF111BCZ	DNASE:foreskin fibroblast male newborn
ENCFF103JVK	DNASE:HFF-Myc originated from foreskin fibroblast
ENCFF117RGP	DNASE:fibroblast of gingiva
ENCFF390MSL	DNASE:iris pigment epithelial cell
ENCFF634ZUJ	DNASE:HL-60
ENCFF263BZU	DNASE:mammary epithelial cell female
ENCFF724CMH	DNASE:fibroblast of mammary gland female
ENCFF969NNQ	DNASE:dermis blood vessel endothelial cell female adult
ENCFF250ZZO	DNASE:dermis blood vessel endothelial cell female adult
ENCFF189TQN	DNASE:dermis blood vessel endothelial cell male newborn
ENCFF130RBG	DNASE:dermis microvascular lymphatic vessel endothelial cell female
ENCFF431JNM	DNASE:dermis microvascular lymphatic vessel endothelial cell male
ENCFF468FOP	DNASE:dermis blood vessel endothelial cell male newborn
ENCFF010NPI	DNASE:lung microvascular endothelial cell female
ENCFF999UJH	DNASE:lung microvascular endothelial cell female
ENCFF714QQU	DNASE:non-pigmented ciliary epithelial cell
ENCFF719ZEX	DNASE:pulmonary artery endothelial cell female
ENCFF184UHW	DNASE:fibroblast of pulmonary artery
ENCFF519CAJ	DNASE:fibroblast of peridontal ligament male
ENCFF655AEV	DNASE:fibroblast of lung
ENCFF457RRO	DNASE:renal cortical epithelial cell
ENCFF221IPJ	DNASE:kidney epithelial cell
ENCFF656ZYW	DNASE:glomerular endothelial cell
ENCFF634YGE	DNASE:retinal pigment epithelial cell
ENCFF549TYD	DNASE:skeletal muscle myoblast
ENCFF684FJC	DNASE:myotube originated from skeletal muscle myoblast
ENCFF752DYE	DNASE:endothelial cell of umbilical vein newborn
ENCFF652HJH	DNASE:fibroblast of villous mesenchyme
ENCFF916JRN	DNASE:Jurkat clone E61
ENCFF413AHU	DNASE:K562
ENCFF868NHV	DNASE:K562
ENCFF565YDB	DNASE:K562
ENCFF748YJM	DNASE:myocyte originated from LHCN-M2
ENCFF639MPM	DNASE:LHCN-M2
ENCFF571HTM	DNASE:LNCaP clone FGC
ENCFF250TLK	DNASE:M059J
ENCFF924FJR	DNASE:MCF-7
ENCFF606KFN	DNASE:MCF-7 treated with 100 nM estradiol for 1 hour
ENCFF411ZPI	DNASE:MCF-7
ENCFF659BVQ	DNASE:CD14-positive monocyte female
ENCFF897EZG	DNASE:NB4
ENCFF320CHE	DNASE:astrocyte
ENCFF940PZT	DNASE:bronchial epithelial cell female treated with retinoic acid
ENCFF302JEV	DNASE:fibroblast of dermis female adult
ENCFF861ULS	DNASE:foreskin fibroblast male newborn
ENCFF767YBP	DNASE:keratinocyte female
ENCFF330KHN	DNASE:fibroblast of lung male adult (45 years)
ENCFF644NWU	DNASE:NT2/D1
ENCFF698HGI	DNASE:Panc1
ENCFF739CBQ	DNASE:epithelial cell of prostate
ENCFF991YWM	DNASE:RPMI-7951
ENCFF499KPZ	DNASE:epithelial cell of proximal tubule
ENCFF827VFY	DNASE:bronchial epithelial cell
ENCFF440XZH	DNASE:SK-N-MC
ENCFF851VBR	DNASE:SK-N-SH treated with 6 uM all-trans-retinoic acid for 48 hours
ENCFF627SBE	DNASE:skeletal muscle cell
ENCFF367ZVE	DNASE:T47D
ENCFF479VHW	DNASE:T-helper 1 cell
ENCFF204BQM	DNASE:T-helper 1 cell female adult (26 years)
ENCFF795TGF	DNASE:T-helper 1 cell male adult (33 years)
ENCFF566QDG	DNASE:T-helper 17 cell
ENCFF335KDD	DNASE:T-helper 2 cell
ENCFF768PJS	DNASE:T-helper 2 cell female adult (26 years)
ENCFF438GIW	DNASE:T-helper 2 cell male adult (33 years)
ENCFF313YWE	DNASE:regulatory T cell female adult (35 years)
ENCFF622JVD	DNASE:regulatory T cell male adult (28 years)
ENCFF369NZI	DNASE:WERI-Rb-1
ENCFF189ULK	DNASE:WI38 genetically modified using stable transfection originated from WI38 treated with 20 nM afimoxifene for 72 hours
ENCFF040DSN	DNASE:WI38 genetically modified using stable transfection originated from WI38
ENCFF953AFG	DNASE:HT1080
ENCFF810XTS	DNASE:SK-MEL-5
ENCFF741DDM	DNASE:SJCRH30
ENCFF143RMC	DNASE:NCI-H460
ENCFF989ALW	DNASE:SK-N-DZ treated with dimethyl sulfoxide for 72 hours
ENCFF938XUM	DNASE:GM23338 male adult (53 years) originated from GM23248
ENCFF362UJZ	DNASE:lung embryo (112 days)
ENCFF820SGC	DNASE:SK-MEL-5
ENCFF739XXP	DNASE:muscle of back female embryo (113 days)
ENCFF694RNX	DNASE:iPS DF 4.7 male newborn
ENCFF461CDQ	DNASE:right renal cortex interstitium male embryo (105 days)
ENCFF498QFP	DNASE:caudate nucleus male adult (78 years)
ENCFF245IYM	DNASE:left renal pelvis male embryo (105 days)
ENCFF855CJL	DNASE:H9 S1 phase genetically modified using stable transfection
ENCFF960UKQ	DNASE:right kidney female embryo (87 days)
ENCFF220RFB	DNASE:Karpas-422
ENCFF439EFF	DNASE:CD8-positive, alpha-beta T cell male adult (21 year)
ENCFF825MFH	DNASE:renal cortex interstitium female embryo (96 days)
ENCFF735MKP	DNASE:brain female embryo (85 days)
ENCFF920AZN	DNASE:muscle of leg male embryo (97 days)
ENCFF577QJI	DNASE:muscle of back female embryo (105 days)
ENCFF681MHT	DNASE:placenta female embryo (113 days)
ENCFF971NFK	DNASE:foreskin keratinocyte male newborn
ENCFF842TPR	DNASE:right kidney female embryo (107 days)
ENCFF076JMD	DNASE:RCC 7860
ENCFF188JVI	DNASE:colon epithelial cell line
ENCFF269PEU	DNASE:left renal cortex interstitium male embryo (120 days)
ENCFF400NBT	DNASE:T-cell
ENCFF304TGP	DNASE:large intestine male embryo (113 days)
ENCFF999OEJ	DNASE:PC-3
ENCFF813VDR	DNASE:muscle of leg male embryo (96 days)
ENCFF613SVD	DNASE:adrenal gland embryo (96 days)
ENCFF519PNO	DNASE:coronary artery female adult (53 years)
ENCFF022OWT	DNASE:stomach female embryo (105 days)
ENCFF529MMP	DNASE:muscle of arm female embryo (115 days)
ENCFF854MAD	DNASE:heart female embryo (91 day)
ENCFF734DOF	DNASE:kidney embryo (80 days)
ENCFF678EIG	DNASE:heart left ventricle female adult (53 years)
ENCFF581JDF	DNASE:muscle of back female embryo (98 days)
ENCFF475YJR	DNASE:lung male embryo (108 days)
ENCFF146VLD	DNASE:tibial artery female adult (53 years)
ENCFF580LWU	DNASE:adrenal gland male embryo (101 day)
ENCFF192KLJ	DNASE:kidney female embryo (121 day)
ENCFF534VWZ	DNASE:stomach female embryo (107 days)
ENCFF343DFM	DNASE:small intestine female embryo (110 days)
ENCFF723FDT	DNASE:MG63
ENCFF792NVL	DNASE:skin of body female embryo (82 days)
ENCFF617ONE	DNASE:left renal cortex interstitium male embryo (105 days)
ENCFF873DWP	DNASE:stomach male embryo (58 days) and male embryo (76 days)
ENCFF862JVF	DNASE:left kidney female embryo (59 days) and male embryo (91 day)
ENCFF996GHG	DNASE:hematopoietic multipotent progenitor cell
ENCFF969UJW	DNASE:kidney female embryo (120 days)
ENCFF413KYW	DNASE:muscle of back female embryo (115 days)
ENCFF771PWA	DNASE:hematopoietic multipotent progenitor cell male adult (25 years) treated with erythropoietin for 20 days, hydrocortisone succinate for 20 days, kit ligand for 20 days, interleukin-3 for 20 days
ENCFF671BMS	DNASE:small intestine female embryo (120 days)
ENCFF657KLL	DNASE:brain embryo (112 days)
ENCFF424IXN	DNASE:stomach female embryo (105 days)
ENCFF415LNY	DNASE:left kidney female embryo (98 days)
ENCFF248OBP	DNASE:trophoblast cell embryo (21 week)
ENCFF328DCV	DNASE:common myeloid progenitor, CD34-positive female adult (27 years)
ENCFF681KGX	DNASE:eye female embryo (76 days)
ENCFF332EJM	DNASE:renal cortex interstitium male embryo (108 days)
ENCFF987HVM	DNASE:placenta female embryo (108 days)
ENCFF922TBR	DNASE:stomach female adult (53 years)
ENCFF209YFM	DNASE:small intestine female embryo (107 days)
ENCFF811EUQ	DNASE:large intestine female embryo (120 days)
ENCFF798YGS	DNASE:kidney glomerular epithelial cell male adult (43 years) and male adult (62 years)
ENCFF319GAX	DNASE:renal pelvis female embryo (96 days)
ENCFF083VCD	DNASE:lung female embryo (76 days)
ENCFF044CTX	DNASE:muscle of back male embryo (104 days)
ENCFF899HCF	DNASE:lung female embryo (85 days)
ENCFF085EFX	DNASE:spinal cord male embryo (105 days)
ENCFF833WVM	DNASE:hematopoietic multipotent progenitor cell treated with interleukin-3 for 4 days, kit ligand for 4 days, hydrocortisone succinate for 4 days, erythropoietin for 4 days
ENCFF577SOF	DNASE:HepG2
ENCFF366GCX	DNASE:foreskin fibroblast male newborn
ENCFF575XEK	DNASE:omental fat pad female adult (53 years)
ENCFF207LXN	DNASE:large intestine female embryo (110 days)
ENCFF604EJP	DNASE:heart female embryo (105 days)
ENCFF365HVU	DNASE:renal cortex interstitium male embryo (113 days)
ENCFF064KBT	DNASE:brain female embryo (96 days)
ENCFF677VKI	DNASE:thyroid gland male adult (37 years)
ENCFF068ZBX	DNASE:liver embryo (59 days) and embryo (80 days)
ENCFF288HWP	DNASE:stomach male adult (54 years)
ENCFF921GFL	DNASE:thymus male embryo (127 days)
ENCFF414NAA	DNASE:upper lobe of left lung male adult (37 years)
ENCFF131GBV	DNASE:endodermal cell
ENCFF016KEV	DNASE:forelimb muscle female embryo (108 days)
ENCFF522NPH	DNASE:CD4-positive, alpha-beta T cell male adult (37 years)
ENCFF858BSX	DNASE:muscle of leg male embryo (101 day)
ENCFF161KLK	DNASE:gastrocnemius medialis male adult (37 years)
ENCFF073UDC	DNASE:gastrocnemius medialis male adult (54 years)
ENCFF362OUW	DNASE:stomach male embryo (91 day)
ENCFF499LIJ	DNASE:muscle of back male embryo (101 day)
ENCFF008DNO	DNASE:heart female embryo (117 days)
ENCFF294LJN	DNASE:kidney tubule cell female adult (80 years) and male adult (62 years)
ENCFF433QRU	DNASE:fibroblast of skin of abdomen male embryo (97 days)
ENCFF230OUF	DNASE:pancreas male adult (34 years)
ENCFF532VGP	DNASE:trophoblast cell originated from H1-hESC
ENCFF401OYD	DNASE:left kidney male embryo (96 days)
ENCFF338NJM	DNASE:skin fibroblast male embryo (97 days)
ENCFF378OWK	DNASE:brain female embryo (142 days)
ENCFF687KFN	DNASE:small intestine male embryo (105 days)
ENCFF509TTX	DNASE:heart female embryo (110 days)
ENCFF103KGP	DNASE:common myeloid progenitor, CD34-positive female
ENCFF452CPH	DNASE:adrenal gland male adult (37 years)
ENCFF748UWO	DNASE:muscle of back female embryo (85 days)
ENCFF875TFI	DNASE:muscle of leg female embryo (85 days)
ENCFF340RUK	DNASE:Peyer's patch male adult (54 years)
ENCFF410CYG	DNASE:amniotic stem cell
ENCFF978RWQ	DNASE:stomach female embryo (98 days)
ENCFF584GYN	DNASE:large intestine female embryo (91 day)
ENCFF029QDT	DNASE:lung female embryo (120 days)
ENCFF285PVN	DNASE:skin fibroblast male embryo (97 days)
ENCFF726FED	DNASE:SW480
ENCFF711EJL	DNASE:GM23248
ENCFF484VHZ	DNASE:muscle of trunk female embryo (120 days)
ENCFF639JCH	DNASE:islet precursor cell
ENCFF151SBP	DNASE:medulla oblongata male adult (78 years) and male adult (84 years)
ENCFF640UAZ	DNASE:right lung male embryo (115 days)
ENCFF102SIK	DNASE:body of pancreas male adult (54 years)
ENCFF227VUS	DNASE:mammary epithelial cell female adult (18 years)
ENCFF082TEM	DNASE:gastrocnemius medialis female adult (51 year)
ENCFF037DUA	DNASE:uterus female adult (53 years)
ENCFF818DSK	DNASE:ELR
ENCFF037ZSW	DNASE:omental fat pad female adult (51 year)
ENCFF280CMC	DNASE:stomach male child (3 years)
ENCFF570XSN	DNASE:B cell male adult (37 years)
ENCFF113YFF	DNASE:foreskin fibroblast male newborn
ENCFF981AOU	DNASE:renal cortex interstitium male embryo (91 day)
ENCFF828TLX	DNASE:ACHN
ENCFF054DND	DNASE:kidney tubule cell female adult (80 years) treated with 5 uM cisplatin
ENCFF468WHL	DNASE:left renal pelvis male embryo (105 days)
ENCFF669AED	DNASE:iPS DF 6.9 male newborn
ENCFF369CRG	DNASE:kidney male embryo (87 days)
ENCFF784RSW	DNASE:right lung female embryo (91 day)
ENCFF564MGY	DNASE:NCI-H226
ENCFF973VII	DNASE:right renal cortex interstitium male embryo (105 days)
ENCFF006KSE	DNASE:G401
ENCFF789PQN	DNASE:muscle of arm male embryo (113 days)
ENCFF992LZL	DNASE:common myeloid progenitor, CD34-positive male adult
ENCFF716VIS	DNASE:muscle of leg female embryo (113 days)
ENCFF430CNF	DNASE:arm bone male embryo (81 day)
ENCFF334GMP	DNASE:H9
ENCFF639ZOF	DNASE:testis male embryo
ENCFF372SLF	DNASE:neural stem progenitor cell originated from H1-hESC
ENCFF312ZWZ	DNASE:right atrium auricular region female adult (51 year)
ENCFF819IOM	DNASE:common myeloid progenitor, CD34-positive male adult (49 years)
ENCFF688EZK	DNASE:stomach female embryo (121 day)
ENCFF502QQC	DNASE:muscle of leg female embryo (105 days)
ENCFF674WBH	DNASE:muscle of leg male embryo (97 days)
ENCFF541UPO	DNASE:left kidney female embryo (87 days)
ENCFF034GYI	DNASE:muscle of back male embryo (97 days)
ENCFF160KJF	DNASE:muscle of leg male embryo (96 days)
ENCFF071LJS	DNASE:right lung female embryo (105 days)
ENCFF193BCL	DNASE:NAMALWA treated with Sendai virus for 2 hours
ENCFF964WUW	DNASE:renal pelvis male embryo (127 days)
ENCFF736ZAN	DNASE:muscle of arm male embryo (96 days)
ENCFF064YHT	DNASE:heart male child (3 years)
ENCFF536FNG	DNASE:brain female embryo (117 days)
ENCFF428DTK	DNASE:muscle of arm female embryo (85 days)
ENCFF782WKY	DNASE:heart male embryo (110 days)
ENCFF464NHA	DNASE:L1-S8
ENCFF468PTJ	DNASE:CD8-positive, alpha-beta T cell male adult (37 years)
ENCFF847HLP	DNASE:muscle of back male embryo (91 day)
ENCFF637LBX	DNASE:left renal pelvis male embryo (105 days)
ENCFF751LHL	DNASE:middle frontal gyrus male adult (78 years)
ENCFF267BLE	DNASE:lung male embryo (103 days)
ENCFF915OOI	DNASE:heart male embryo (105 days)
ENCFF688UBR	DNASE:left renal pelvis male embryo (120 days)
ENCFF570PTC	DNASE:common myeloid progenitor, CD34-positive female adult (50 years)
ENCFF137XIB	DNASE:Peyer's patch female adult (53 years)
ENCFF123ENC	DNASE:skin fibroblast male embryo (97 days)
ENCFF158ALT	DNASE:hematopoietic multipotent progenitor cell
ENCFF386DMJ	DNASE:right kidney male embryo (87 days)
ENCFF367MHB	DNASE:tibial artery male adult (37 years)
ENCFF620RYJ	DNASE:renal cell carcinoma
ENCFF936MHE	DNASE:thymus female embryo (113 days)
ENCFF003FBE	DNASE:brain female embryo (109 days)
ENCFF399TJD	DNASE:Daoy
ENCFF305GOM	DNASE:A673
ENCFF147PGS	DNASE:muscle of arm male embryo (101 day)
ENCFF941ILF	DNASE:muscle of arm female embryo (120 days)
ENCFF779BIA	DNASE:muscle of back male embryo (105 days)
ENCFF647YEC	DNASE:skin fibroblast male embryo (97 days)
ENCFF095HIQ	DNASE:ecto neural progenitor cell originated from H9
ENCFF708ZHA	DNASE:hematopoietic multipotent progenitor cell treated with interleukin-3 for 17 days, kit ligand for 17 days, hydrocortisone succinate for 17 days, erythropoietin for 17 days
ENCFF136YOJ	DNASE:hepatocyte originated from H9
ENCFF078RPO	DNASE:renal pelvis male embryo (97 days)
ENCFF802UAF	DNASE:heart embryo (101 day)
ENCFF761ZJC	DNASE:large intestine male embryo (115 days)
ENCFF010ZNC	DNASE:T-cell male adult (37 years)
ENCFF053JYY	DNASE:skin fibroblast male embryo (97 days)
ENCFF259NLK	DNASE:CD1c-positive myeloid dendritic cell
ENCFF220IWU	DNASE:B cell male adult (21 year)
ENCFF029ZOX	DNASE:superior temporal gyrus male adult (84 years)
ENCFF801JJS	DNASE:skin fibroblast male embryo (97 days)
ENCFF294LWY	DNASE:iPS DF 19.11 male newborn
ENCFF973KXU	DNASE:hindlimb muscle male embryo (120 days)
ENCFF955DHP	DNASE:MCF 10A treated with 1 uM tamoxifen for 6 hours
ENCFF017NBX	DNASE:sigmoid colon male adult (54 years)
ENCFF851MCI	DNASE:heart male embryo (120 days)
ENCFF083ELT	DNASE:tibial nerve female adult (51 year)
ENCFF531MYW	DNASE:adipocyte
ENCFF562EUF	DNASE:muscle of trunk female embryo (121 day)
ENCFF920CTO	DNASE:left cardiac atrium female embryo (101 day)
ENCFF213QWE	DNASE:T-cell male adult (21 year)
ENCFF645BQM	DNASE:right kidney male embryo (108 days)
ENCFF166VWE	DNASE:adrenal gland female embryo (108 days)
ENCFF121CVF	DNASE:hematopoietic multipotent progenitor cell treated with interleukin-3 for 11 day, kit ligand for 11 day, hydrocortisone succinate for 11 day, erythropoietin for 11 day
ENCFF947HEA	DNASE:brain male embryo (105 days)
ENCFF116YEY	DNASE:body of pancreas female adult (53 years)
ENCFF963ION	DNASE:left kidney female embryo (147 days)
ENCFF133LMW	DNASE:CD4-positive, alpha-beta T cell male adult (37 years)
ENCFF953EXS	DNASE:KBM-7
ENCFF241XMS	DNASE:psoas muscle male child (3 years)
ENCFF190AUQ	DNASE:ovary female embryo
ENCFF175IFH	DNASE:RKO
ENCFF869XYK	DNASE:leg bone male embryo (81 day)
ENCFF479JXO	DNASE:glomerular visceral epithelial cell child (3 years)
ENCFF520XMG	DNASE:foreskin melanocyte male newborn
ENCFF249WKV	DNASE:embryonic facial prominence embryo (53 days) and embryo (58 days)
ENCFF154NSS	DNASE:vagina female adult (53 years)
ENCFF890HSZ	DNASE:kidney female embryo (85 days)
ENCFF990QEC	DNASE:muscle of back male embryo (96 days)
ENCFF736QYT	DNASE:muscle of trunk female embryo (113 days)
ENCFF732WSQ	DNASE:iPS DF 19.7 male newborn
ENCFF631ZXV	DNASE:right lung female embryo (110 days)
ENCFF216TLU	DNASE:left lung male embryo (87 days)
ENCFF471TWL	DNASE:large intestine female embryo (105 days)
ENCFF338GCP	DNASE:right lung female embryo (98 days)
ENCFF573KUK	DNASE:leg bone male embryo (81 day)
ENCFF724HAH	DNASE:CD14-positive monocyte male adult (21 year)
ENCFF897JFY	DNASE:muscle of arm male embryo (120 days)
ENCFF799HNC	DNASE:Peyer's patch male adult (37 years)
ENCFF139ZYV	DNASE:common myeloid progenitor, CD34-positive male adult (36 years)
ENCFF549BSX	DNASE:left lung female embryo (108 days)
ENCFF359LKO	DNASE:small intestine female embryo (91 day)
ENCFF896FUI	DNASE:MM.1S
ENCFF410TTD	DNASE:sigmoid colon female adult (51 year)
ENCFF852RDH	DNASE:left lung female embryo (105 days)
ENCFF523VFS	DNASE:common myeloid progenitor, CD34-positive female adult (33 years)
ENCFF773NZF	DNASE:retina embryo (125 days) and male embryo (103 days)
ENCFF468SMI	DNASE:brain male embryo (72 days) and male embryo (76 days)
ENCFF302BVR	DNASE:muscle of back male embryo (108 days)
ENCFF706WOH	DNASE:IMR-90
ENCFF036RHD	DNASE:lung female embryo (108 days)
ENCFF877ULZ	DNASE:left lung male embryo (113 days)
ENCFF506FHA	DNASE:OCI-LY7
ENCFF300WUQ	DNASE:upper lobe of left lung female adult (51 year)
ENCFF117DAB	DNASE:hematopoietic multipotent progenitor cell treated with interleukin-3 for 18 days, kit ligand for 18 days, hydrocortisone succinate for 18 days, erythropoietin for 18 days
ENCFF681JFJ	DNASE:putamen male adult (78 years)
ENCFF893ONO	DNASE:common myeloid progenitor, CD34-positive male adult (42 years)
ENCFF555ENQ	DNASE:placenta embryo (53 days)
ENCFF758ZBZ	DNASE:kidney male embryo (105 days)
ENCFF185JEB	DNASE:heart left ventricle female embryo (136 days)
ENCFF966IYT	DNASE:small intestine female embryo (108 days)
ENCFF692FQU	DNASE:LoVo
ENCFF564DYF	DNASE:cerebellar cortex male adult (78 years) and male adult (84 years)
ENCFF710LQM	DNASE:lung embryo (67 days)
ENCFF413EKZ	DNASE:transverse colon female adult (53 years)
ENCFF482UKP	DNASE:brain embryo (80 days)
ENCFF922XNR	DNASE:stomach female embryo (108 days)
ENCFF622CII	DNASE:umbilical cord embryo (59 days) and male embryo (76 days)
ENCFF683HAF	DNASE:muscle of leg male embryo (105 days)
ENCFF109WQI	DNASE:Caki2
ENCFF644WCO	DNASE:muscle of arm female embryo (105 days)
ENCFF910FZX	DNASE:foreskin melanocyte male newborn
ENCFF450EHI	DNASE:stomach male embryo (108 days)
ENCFF381POQ	DNASE:body of pancreas male adult (37 years)
ENCFF631XBY	DNASE:renal cortex interstitium female embryo (120 days)
ENCFF095KFF	DNASE:body of pancreas female adult (51 year)
ENCFF824OUT	DNASE:large intestine male embryo (105 days)
ENCFF850IPE	DNASE:limb embryo (58 days) and embryo (59 days)
ENCFF461COG	DNASE:heart female embryo (147 days)
ENCFF135BIN	DNASE:heart male embryo (96 days)
ENCFF785TYR	DNASE:right renal pelvis male embryo (120 days)
ENCFF149IUC	DNASE:left lung female embryo (117 days)
ENCFF858RAV	DNASE:thymus female embryo (98 days)
ENCFF802LRO	DNASE:ovary female adult (53 years)
ENCFF925SLC	DNASE:left kidney male embryo (115 days)
ENCFF527VFR	DNASE:thymus male embryo (113 days)
ENCFF176WVA	DNASE:placenta female embryo (105 days)
ENCFF746DZE	DNASE:EH
ENCFF354FAY	DNASE:renal cortex interstitium male embryo (97 days)
ENCFF933ZHA	DNASE:placenta embryo (102 days)
ENCFF708XRO	DNASE:placenta embryo (56 days) and embryo (59 days)
ENCFF407LCA	DNASE:renal pelvis female embryo (103 days)
ENCFF462ZLK	DNASE:right lobe of liver female adult (53 years)
ENCFF660PED	DNASE:skin fibroblast male embryo (97 days)
ENCFF616AAF	DNASE:tongue male embryo (72 days)
ENCFF723EYP	DNASE:skin fibroblast male embryo (97 days)
ENCFF775FBE	DNASE:liver female embryo (101 day) and female embryo (113 days)
ENCFF658BNW	DNASE:large intestine female embryo (107 days)
ENCFF438MEL	DNASE:hematopoietic multipotent progenitor cell treated with interleukin-3 for 6 days, kit ligand for 6 days, hydrocortisone succinate for 6 days, erythropoietin for 6 days
ENCFF819VID	DNASE:common myeloid progenitor, CD34-positive male
ENCFF389EEG	DNASE:small intestine female embryo (98 days)
ENCFF658FXQ	DNASE:CD4-positive, alpha-beta T cell male adult (21 year)
ENCFF503ZTL	DNASE:brain male embryo (101 day)
ENCFF124SMB	DNASE:placenta female embryo (101 day) and male embryo (105 days)
ENCFF069WLL	DNASE:renal pelvis male embryo (91 day)
ENCFF830TGU	DNASE:lung embryo (80 days) and male embryo (76 days)
ENCFF460VUW	DNASE:Ammon's horn male adult (84 years)
ENCFF596JMX	DNASE:muscle of back female embryo (105 days)
ENCFF606ESZ	DNASE:lung male embryo (82 days)
ENCFF946AQO	DNASE:left renal cortex interstitium male embryo (105 days)
ENCFF925UKW	DNASE:trophoblast cell embryo (17 weeks) and embryo (18 weeks)
ENCFF548BBX	DNASE:RPMI8226
ENCFF243OFZ	DNASE:small intestine male embryo (91 day)
ENCFF641HVS	DNASE:brain embryo (56 days) and male embryo (58 days)
ENCFF158QOY	DNASE:pancreas female adult (30 years)
ENCFF080JZX	DNASE:adrenal gland female adult (53 years)
ENCFF322ALX	DNASE:breast epithelium female adult (51 year)
ENCFF028YSP	DNASE:left kidney male embryo (87 days)
ENCFF010FIA	DNASE:renal pelvis female embryo (96 days)
ENCFF581JYZ	DNASE:stomach male embryo (127 days)
ENCFF726GTU	DNASE:CD8-positive, alpha-beta T cell female adult (34 years)
ENCFF599PVD	DNASE:spinal cord female embryo (89 days)
ENCFF174TXJ	DNASE:muscle of arm male embryo (97 days)
ENCFF161NZJ	DNASE:renal pelvis female embryo (105 days)
ENCFF442SRX	DNASE:HAP-1
ENCFF909HEZ	DNASE:SJSA1
ENCFF113RRS	DNASE:retina embryo (74 days) and embryo (85 days)
ENCFF906KHN	DNASE:muscle of leg male embryo (127 days)
ENCFF900LOG	DNASE:fibroblast of skin of abdomen male embryo (97 days)
ENCFF399ISP	DNASE:bipolar neuron originated from GM23338 treated with 0.5 ug/mL doxycycline hyclate for 4 days
ENCFF138ZHG	DNASE:stomach female embryo (147 days)
ENCFF969AND	DNASE:lung male embryo (54 days) and male embryo (58 days)
ENCFF508ADO	DNASE:T-cell male adult (36 years)
ENCFF801DBL	DNASE:T-cell male adult (21 year)
ENCFF401DZU	DNASE:HK-2
ENCFF673ICX	DNASE:NCI-H460
ENCFF655RAK	DNASE:left lung male embryo (96 days)
ENCFF005DPL	DNASE:common myeloid progenitor, CD34-positive male adult (23 years)
ENCFF766YIL	DNASE:stomach female adult (51 year)
ENCFF502EPK	DNASE:CD4-positive, alpha-beta T cell female adult (33 years)
ENCFF740DGO	DNASE:kidney female embryo (113 days)
ENCFF600WZF	DNASE:skin fibroblast male embryo (97 days)
ENCFF180IFD	DNASE:placenta female embryo (85 days)
ENCFF361UTR	DNASE:brain male embryo (122 days)
ENCFF903LEE	DNASE:muscle of arm male embryo (97 days)
ENCFF161UUJ	DNASE:renal cortex interstitium female embryo (103 days)
ENCFF126DFR	DNASE:thyroid gland female adult (51 year)
ENCFF889CMZ	DNASE:NAMALWA
ENCFF351UQV	DNASE:heart embryo (59 days) and female embryo (76 days)
ENCFF365LXQ	DNASE:large intestine male embryo (105 days)
ENCFF260OFK	DNASE:skin fibroblast male embryo (97 days)
ENCFF307BRD	DNASE:right kidney male embryo (96 days)
ENCFF722MXM	DNASE:CD14-positive monocyte male adult (37 years)
ENCFF422YYH	DNASE:ELF-1
ENCFF024WMP	DNASE:spinal cord female embryo (113 days)
ENCFF090EZE	DNASE:spleen embryo (112 days)
ENCFF010TXA	DNASE:left lung female embryo (107 days)
ENCFF538SYZ	DNASE:thymus female embryo
ENCFF131RGB	DNASE:CD4-positive, alpha-beta T cell male adult (21 year)
ENCFF827CLR	DNASE:stomach female embryo (96 days)
ENCFF923JHL	DNASE:EL
ENCFF759CKK	DNASE:CD14-positive monocyte female adult (34 years)
ENCFF290ZJP	DNASE:thyroid gland female adult (53 years)
ENCFF815MQN	DNASE:adrenal gland female embryo (113 days)
ENCFF545YJA	DNASE:muscle of back male embryo (96 days)
ENCFF332XCB	DNASE:SJCRH30
ENCFF985WGD	DNASE:natural killer cell male adult (21 year)
ENCFF702IWR	DNASE:heart male embryo (72 days) and male embryo (76 days)
ENCFF225GCE	DNASE:midbrain male adult (78 years) and male adult (84 years)
ENCFF338CIA	DNASE:ovary female adult (30 years)
ENCFF918FRW	DNASE:mesendoderm originated from H1-hESC
ENCFF104JJN	DNASE:natural killer cell male adult (37 years)
ENCFF125SYT	DNASE:natural killer cell female adult (34 years)
ENCFF380PKB	DNASE:foreskin keratinocyte male newborn
ENCFF488GEQ	DNASE:stomach female embryo
ENCFF285UPE	DNASE:adrenal gland male embryo (108 days)
ENCFF037YBR	DNASE:testis male embryo
ENCFF594UFP	DNASE:mesenchymal stem cell originated from H1-hESC
ENCFF264JCE	DNASE:vagina female adult (51 year)
ENCFF158JPG	DNASE:common myeloid progenitor, CD34-positive male adult (43 years)
ENCFF062BSK	DNASE:heart right ventricle female embryo (101 day) and female embryo (103 days)
ENCFF572BDN	DNASE:L1-S8R
ENCFF162WFN	DNASE:heart female embryo (116 days) and female embryo (98 days)
ENCFF747RHY	DNASE:MCF 10A treated with 1 uM tamoxifen for 24 hours
ENCFF923TRG	DNASE:right renal pelvis male embryo (105 days)
ENCFF851IQY	DNASE:muscle of arm female embryo (98 days)
ENCFF685WFL	DNASE:H9 G1 phase genetically modified using stable transfection
ENCFF094FZF	DNASE:tibial nerve male adult (37 years)
ENCFF098CIC	DNASE:kidney male embryo (85 days)
ENCFF645CDA	DNASE:tongue female embryo (59 days) and female embryo (76 days)
ENCFF950KRY	DNASE:transverse colon female adult (51 year)
ENCFF881JSN	DNASE:right renal pelvis male embryo (105 days)
ENCFF484MWV	DNASE:large intestine male embryo (91 day)
ENCFF712OII	DNASE:right kidney female embryo (117 days)
ENCFF268XHZ	DNASE:right kidney male embryo (91 day)
ENCFF375JUQ	DNASE:skin fibroblast male embryo (97 days)
ENCFF328BAN	DNASE:globus pallidus male adult (78 years) and male adult (84 years)
ENCFF518IQW	DNASE:kidney female embryo (105 days)
ENCFF412KRU	DNASE:right atrium auricular region female adult (53 years)
ENCFF721IYP	DNASE:thymus female embryo (147 days)
ENCFF017FGP	DNASE:stomach male adult (34 years)
ENCFF540MDC	DNASE:eye embryo (56 days) and male embryo (76 days)
ENCFF376RIO	DNASE:esophagus squamous epithelium male adult (37 years)
ENCFF888PNL	DNASE:glomerular visceral epithelial cell child (3 years)
ENCFF167DZY	DNASE:muscle of back male embryo (127 days)
ENCFF072UOA	DNASE:spinal cord male embryo (96 days)
ENCFF222GDV	DNASE:MCF 10A
ENCFF098CAJ	DNASE:transverse colon male adult (54 years)
ENCFF419BLQ	DNASE:kidney embryo (59 days) and female embryo (59 days)
ENCFF117WXM	DNASE:H1-hESC
ENCFF112GQO	DNASE:large intestine female embryo (98 days)
ENCFF691QJR	DNASE:large intestine female embryo (103 days)
ENCFF804AOO	DNASE:placenta male embryo (85 days)
ENCFF772ECZ	DNASE:left lung female embryo (91 day)
ENCFF751LRX	DNASE:heart embryo (80 days)
ENCFF130BQK	DNASE:femur female embryo (98 days)
ENCFF345ALB	DNASE:H4
ENCFF497YLT	DNASE:trophoblast cell embryo (23 weeks)
ENCFF258PIV	DNASE:urinary bladder male embryo (76 days)
ENCFF528SGI	DNASE:HT-29
ENCFF540ITV	DNASE:limb embryo (53 days) and embryo (56 days)
ENCFF489DYU	DNASE:retina female embryo (89 days)
ENCFF867YFT	DNASE:dedifferentiated amniotic fluid mesenchymal stem cell
ENCFF427FTE	DNASE:upper lobe of left lung female adult (53 years)
ENCFF643ARA	DNASE:brain female embryo (105 days)
ENCFF924PVB	DNASE:muscle of arm embryo (101 day)
ENCFF331URX	DNASE:renal cortex interstitium male embryo (108 days)
ENCFF210SQU	DNASE:pons male adult (78 years)
ENCFF353EKI	DNASE:thymus female embryo (105 days)
ENCFF398WIV	DNASE:CD8-positive, alpha-beta T cell female adult (33 years)
ENCFF446JBL	DNASE:cardiac muscle cell
ENCFF825SRM	DNASE:CD8-positive, alpha-beta T cell male adult (21 year)
ENCFF800PMS	DNASE:hematopoietic multipotent progenitor cell treated with interleukin-3 for 8 days, kit ligand for 8 days, hydrocortisone succinate for 8 days, erythropoietin for 8 days
ENCFF520PUY	DNASE:right lung female embryo (117 days)
ENCFF942LPA	DNASE:right lung male embryo (105 days)
ENCFF609EGN	DNASE:lung female embryo (96 days)
ENCFF415UET	DNASE:adrenal gland male adult (54 years)
ENCFF493QSG	DNASE:renal cortex interstitium male embryo (127 days)
ENCFF047HXB	DNASE:spleen male adult (54 years)
ENCFF590MET	DNASE:renal cortex interstitium female embryo (89 days)
ENCFF233ORX	DNASE:ascending aorta female adult (51 year)
ENCFF141YBL	DNASE:ovary female adult (51 year)
ENCFF667COT	DNASE:hematopoietic multipotent progenitor cell treated with interleukin-3 for 13 days, kit ligand for 13 days, hydrocortisone succinate for 13 days, erythropoietin for 13 days
ENCFF626LYV	DNASE:cardiac fibroblast female embryo (94 days) and female embryo (98 days)
ENCFF378ZLF	DNASE:adrenal gland male embryo (85 days)
ENCFF443KCU	DNASE:large intestine male embryo (108 days)
ENCFF568EAH	DNASE:occipital lobe male adult (84 years)
ENCFF586GLK	DNASE:right lung female embryo (107 days)
ENCFF374WLB	DNASE:small intestine female embryo (105 days)
ENCFF779SYM	DNASE:muscle of leg male embryo (104 days)
ENCFF561DJM	DNASE:lower leg skin female adult (53 years)
ENCFF193WRL	DNASE:adrenal gland female adult (51 year)
ENCFF530PCA	DNASE:adrenal gland female embryo (85 days)
ENCFF170QVL	DNASE:muscle of arm male embryo (115 days)
ENCFF200VXY	DNASE:right kidney female embryo (147 days)
ENCFF248ZTQ	DNASE:kidney female embryo (76 days) and male embryo (76 days)
ENCFF367ZCY	DNASE:large intestine female embryo (108 days)
ENCFF759AQQ	DNASE:right kidney female embryo (98 days)
ENCFF596RFA	DNASE:right renal cortex interstitium male embryo (120 days)
ENCFF259GAI	DNASE:muscle of arm male embryo (96 days)
ENCFF350RPE	DNASE:thymus male embryo (108 days)
ENCFF104EQW	DNASE:B cell female adult (34 years)
ENCFF762FMJ	DNASE:thyroid gland male adult (54 years)
ENCFF370CZR	DNASE:spinal cord female embryo (59 days) and male embryo (72 days)
ENCFF326FWY	DNASE:heart embryo (96 days)
ENCFF734APY	DNASE:renal pelvis female embryo (89 days)
ENCFF643GKF	DNASE:renal pelvis male embryo (108 days)
ENCFF281GOQ	DNASE:heart female embryo (103 days)
ENCFF745RLH	DNASE:H9
ENCFF971AHO	DNASE:K562
ENCFF168UHZ	DNASE:left renal cortex interstitium male embryo (105 days)
ENCFF499TWX	DNASE:right lung female embryo (108 days)
ENCFF218SJO	DNASE:stomach female embryo (96 days)
ENCFF619LIB	DNASE:small intestine male adult (34 years)
ENCFF701FFX	DNASE:renal cortex interstitium female embryo (96 days)
ENCFF385DEA	DNASE:A172
ENCFF106TCU	DNASE:left lung male embryo (115 days)
ENCFF198FAC	DNASE:muscle of leg male embryo (115 days)
ENCFF907UIY	DNASE:hematopoietic multipotent progenitor cell treated with interleukin-3 for 15 days, kit ligand for 15 days, hydrocortisone succinate for 15 days, erythropoietin for 15 days
ENCFF131DEL	DNASE:muscle of leg female embryo (115 days)
ENCFF363RKM	DNASE:PC-9
ENCFF547ICI	DNASE:kidney female embryo (108 days)
ENCFF047HGQ	DNASE:stomach embryo (101 day)
ENCFF692AJS	DNASE:H9 G2 phase genetically modified using stable transfection
ENCFF951HWM	DNASE:esophagus muscularis mucosa male adult (37 years)
ENCFF053FMQ	DNASE:small intestine male embryo (108 days)
ENCFF791FRX	DNASE:heart left ventricle female embryo (101 day) and female embryo (103 days)
ENCFF461SNA	DNASE:SK-N-DZ
ENCFF622PZI	DNASE:brain male embryo (104 days)
ENCFF030GLD	DNASE:right lung male embryo (87 days)
ENCFF293NBG	DNASE:muscle of arm male embryo (105 days)
ENCFF778GKQ	DNASE:muscle of arm male embryo (104 days)
ENCFF207ECZ	DNASE:kidney female embryo (105 days)
ENCFF459LFA	DNASE:left lung male embryo (105 days)
ENCFF532VZC	DNASE:left kidney female embryo (107 days)
ENCFF220BQY	DNASE:Peyer's patch male adult (37 years)
ENCFF884QVN	DNASE:renal pelvis male embryo (113 days)
ENCFF069GRI	DNASE:prostate gland male adult (37 years)
ENCFF977IGB	DNASE:HeLa-S3
ENCFF609SYX	DNASE:left lung female embryo (110 days)
ENCFF689ZKP	DNASE:thymus male embryo (104 days)
ENCFF417MBH	DNASE:neural progenitor cell originated from H9
ENCFF833HDX	DNASE:trophoblast cell embryo (39 weeks) and embryo (40 weeks)
ENCFF491HNC	DNASE:right lung male embryo (96 days)
ENCFF091ZXC	DNASE:H9 G1 phase genetically modified using stable transfection
ENCFF746JHF	DNASE:small intestine male embryo (87 days)
ENCFF217JVN	DNASE:spinal cord female embryo (87 days)
ENCFF623DPF	DNASE:left kidney female embryo (110 days)
ENCFF658GXI	DNASE:arm bone male embryo (81 day)
ENCFF068YUS	DNASE:testis male adult (54 years)
ENCFF624FJD	DNASE:transverse colon male adult (37 years)
ENCFF630KCX	DNASE:right renal pelvis male embryo (105 days)
ENCFF283WCF	DNASE:lung embryo (101 day)
ENCFF848BGL	DNASE:inferior parietal cortex male adult (84 years)
ENCFF403BFX	DNASE:kidney capillary endothelial cell female embryo (113 days)
ENCFF383SIU	DNASE:placenta male embryo (91 day)
ENCFF253IUB	DNASE:right kidney male embryo (115 days)
ENCFF871GME	DNASE:coronary artery female adult (51 year)
GSM2543089	ATAC:BM0106-Day0-MCP-A / Bone Marrow CD34+ / pDC
GSM2543090	ATAC:BM0106-UNK-ATAC-2 / Bone Marrow CD34+ / UNK
GSM2543091	ATAC:BM0828-MEGA1-A-151109 / Bone Marrow CD34+ / Mega
GSM2543093	ATAC:BM1077-MCP / Bone Marrow CD34+ / pDC
GSM2543094	ATAC:BM1077-UNK / Bone Marrow CD34+ / UNK
GSM2543095	ATAC:BM1137-GMP1-low-ATAC-2 / Bone Marrow CD34+ / GMP-A
GSM2543096	ATAC:BM1137-GMP2-mid-ATAC-1 / Bone Marrow CD34+ / GMP-B
GSM2543098	ATAC:BM1137-GMP3-high-ATAC-2 / Bone Marrow CD34+ / GMP-C
GSM2543099	ATAC:BM1214-Day0-MCP / Bone Marrow CD34+ / pDC
GSM2543100	ATAC:BM1214-Day0-UNK-A / Bone Marrow CD34+ / UNK
ENCFF991NDB	CHIP:CTCF:MCF-7
ENCFF831FHP	CHIP:TAF1:MCF-7
ENCFF776DPQ	CHIP:H3K4me3:GM12878
ENCFF279CYY	CHIP:CTCF:GM12878
ENCFF340JIF	CHIP:H3K27ac:GM12878
ENCFF313LYI	CHIP:H3K27me3:GM12878
ENCFF831ZHL	CHIP:H3K4me1:GM12878
ENCFF039HDL	CHIP:H3K4me2:GM12878
ENCFF028KBY	CHIP:H3K9ac:GM12878
ENCFF309OEW	CHIP:H4K20me1:GM12878
ENCFF670AYF	CHIP:H3K27me3:endothelial cell of umbilical vein male newborn
ENCFF887SAU	CHIP:H3K4me2:endothelial cell of umbilical vein male newborn
ENCFF930RTT	CHIP:H3K4me3:endothelial cell of umbilical vein male newborn
ENCFF405AYC	CHIP:CTCF:K562
ENCFF914VFE	CHIP:H3K27me3:K562
ENCFF954JHK	CHIP:H3K36me3:K562
ENCFF491AUC	CHIP:H3K4me2:K562
ENCFF814IYI	CHIP:H3K4me3:K562
ENCFF115LJM	CHIP:H3K9ac:K562
ENCFF271KWX	CHIP:H3K9me1:K562
ENCFF822MVW	CHIP:CTCF:endothelial cell of umbilical vein male newborn
ENCFF656TFQ	CHIP:H3K27ac:endothelial cell of umbilical vein male newborn
ENCFF717RJQ	CHIP:H3K27ac:keratinocyte female
ENCFF210BII	CHIP:H3K27ac:mammary epithelial cell female adult (50 years)
ENCFF379TLT	CHIP:H3K27me3:mammary epithelial cell female adult (50 years)
ENCFF032JOU	CHIP:H3K36me3:mammary epithelial cell female adult (50 years)
ENCFF109QAV	CHIP:H3K4me2:HepG2
ENCFF053ROV	CHIP:H3K9ac:HepG2
ENCFF520THR	CHIP:CTCF:H1-hESC
ENCFF649FRQ	CHIP:H3K4me1:mammary epithelial cell female adult (50 years)
ENCFF458AJQ	CHIP:H3K4me2:mammary epithelial cell female adult (50 years)
ENCFF277MXO	CHIP:H3K4me3:mammary epithelial cell female adult (50 years)
ENCFF991CBZ	CHIP:H4K20me1:mammary epithelial cell female adult (50 years)
ENCFF746CXV	CHIP:H3K4me3:HepG2
ENCFF554JDF	CHIP:H4K20me1:HepG2
ENCFF637KNN	CHIP:H3K27ac:fibroblast of lung female child (11 year) and male adult (45 years)
ENCFF590JWS	CHIP:H3K27me3:fibroblast of lung female child (11 year) and male adult (45 years)
ENCFF135HOI	CHIP:H3K36me3:fibroblast of lung female child (11 year) and male adult (45 years)
ENCFF021KNK	CHIP:H3K4me3:fibroblast of lung female child (11 year) and male adult (45 years)
ENCFF685RSM	CHIP:H3K9ac:fibroblast of lung female child (11 year) and male adult (45 years)
ENCFF743ROG	CHIP:H3K27ac:skeletal muscle myoblast male adult (22 years)
ENCFF231WDC	CHIP:H3K27me3:skeletal muscle myoblast male adult (22 years)
ENCFF273DOW	CHIP:H3K36me3:skeletal muscle myoblast male adult (22 years)
ENCFF653ORE	CHIP:H3K4me1:skeletal muscle myoblast male adult (22 years)
ENCFF434MOL	CHIP:H3K4me2:skeletal muscle myoblast male adult (22 years)
ENCFF363RJQ	CHIP:H3K4me3:skeletal muscle myoblast male adult (22 years)
ENCFF546LUX	CHIP:H3K9ac:skeletal muscle myoblast male adult (22 years)
ENCFF126AZH	CHIP:H4K20me1:skeletal muscle myoblast male adult (22 years)
ENCFF423TVA	CHIP:H3K27ac:H1-hESC
ENCFF572MQQ	CHIP:H3K79me2:skeletal muscle myoblast male adult (22 years)
ENCFF310GVO	CHIP:H3K9me3:skeletal muscle myoblast male adult (22 years)
ENCFF737HMZ	CHIP:CTCF:myotube
ENCFF129YOI	CHIP:H2AFZ:myotube
ENCFF040VCY	CHIP:H3K27ac:myotube
ENCFF037YNU	CHIP:H3K36me3:myotube
ENCFF441CVF	CHIP:H3K4me1:myotube
ENCFF520IHF	CHIP:H3K4me2:myotube
ENCFF793JPB	CHIP:H3K4me3:myotube
ENCFF836JPY	CHIP:CTCF:HeLa-S3
ENCFF194XTD	CHIP:H3K27ac:HeLa-S3
ENCFF752UST	CHIP:H3K4me2:HeLa-S3
ENCFF489CIY	CHIP:H3K4me3:HeLa-S3
ENCFF303MHF	CHIP:H3K79me2:HeLa-S3
ENCFF431ISH	CHIP:H3K9ac:HeLa-S3
ENCFF324PJA	CHIP:H4K20me1:HeLa-S3
ENCFF598TWA	CHIP:H3K27me3:HepG2
ENCFF565ZIH	CHIP:H3K79me2:myotube
ENCFF033TTE	CHIP:CTCF:astrocyte
ENCFF058GEM	CHIP:H3K27ac:astrocyte
ENCFF184NZS	CHIP:H3K4me3:astrocyte
ENCFF601YET	CHIP:H2AFZ:GM12878
ENCFF803DJF	CHIP:H3K79me2:GM12878
ENCFF883NVE	CHIP:H3K9ac:myotube
ENCFF937FXS	CHIP:H4K20me1:myotube
ENCFF128DVX	CHIP:H2AFZ:skeletal muscle myoblast male adult (22 years)
ENCFF614HNF	CHIP:H3K27me3:HeLa-S3
ENCFF494WCA	CHIP:H2AFZ:K562
ENCFF901YVS	CHIP:H3K79me2:K562
ENCFF812HRW	CHIP:H3K9me3:K562
ENCFF247XSJ	CHIP:H2AFZ:osteoblast
ENCFF376MGT	CHIP:H3K27ac:osteoblast
ENCFF726KMK	CHIP:H3K36me3:osteoblast
ENCFF858RDM	CHIP:H3K4me1:osteoblast
ENCFF559URT	CHIP:H3K4me2:osteoblast
ENCFF039BLU	CHIP:H3K9me3:osteoblast
ENCFF146YJY	CHIP:CTCF:fibroblast of dermis
ENCFF969ORH	CHIP:H3K27ac:fibroblast of dermis
ENCFF684QGK	CHIP:H3K4me3:fibroblast of dermis NONE and female adult
ENCFF058GCZ	CHIP:H3K4me1:HepG2
ENCFF430ZMK	CHIP:H3K4me1:HeLa-S3
ENCFF253NQI	CHIP:KDM5B:K562
ENCFF076ZMU	CHIP:RBBP5:H1-hESC
ENCFF730PEC	CHIP:HDAC1:K562
ENCFF337NZT	CHIP:HDAC2:K562
ENCFF414RIR	CHIP:PHF8:K562
ENCFF614LBP	CHIP:RBBP5:K562
ENCFF899OJV	CHIP:SAP30:K562
ENCFF576FUZ	CHIP:CHD1:H1-hESC
ENCFF902NIY	CHIP:H3K9me3:myotube
ENCFF642VOB	CHIP:H2AFZ:HeLa-S3
ENCFF891XLY	CHIP:H3K9me3:HeLa-S3
ENCFF525VQI	CHIP:H3K27me3:osteoblast
ENCFF567GDX	CHIP:H4K20me1:osteoblast
ENCFF895JGU	CHIP:H2AFZ:DND-41
ENCFF454MCD	CHIP:H3K27ac:DND-41
ENCFF147LEK	CHIP:H3K36me3:DND-41
ENCFF549GYA	CHIP:H3K4me1:DND-41
ENCFF791ZHJ	CHIP:H3K4me3:DND-41
ENCFF146IXR	CHIP:H3K79me2:DND-41
ENCFF347EGU	CHIP:H4K20me1:DND-41
ENCFF775CVC	CHIP:EZH2:GM12878
ENCFF062KTR	CHIP:EZH2:mammary epithelial cell female adult (50 years)
ENCFF789FNH	CHIP:H2AFZ:mammary epithelial cell female adult (50 years)
ENCFF921LCI	CHIP:H3K9me3:mammary epithelial cell female adult (50 years)
ENCFF211JBX	CHIP:EZH2:skeletal muscle myoblast male adult (22 years)
ENCFF321AHD	CHIP:EZH2:HepG2
ENCFF344HLB	CHIP:H2AFZ:keratinocyte female
ENCFF690YPY	CHIP:H3K79me2:keratinocyte female
ENCFF251CYW	CHIP:H3K9me3:keratinocyte female
ENCFF324EOP	CHIP:EZH2:fibroblast of lung female child (11 year) and male adult (45 years)
ENCFF094EGN	CHIP:H2AFZ:fibroblast of lung female child (11 year) and male adult (45 years)
ENCFF143LCY	CHIP:H3K9me3:fibroblast of lung female child (11 year) and male adult (45 years)
ENCFF656QVF	CHIP:H3K9ac:astrocyte
ENCFF736AZD	CHIP:H4K20me1:astrocyte
ENCFF920EUW	CHIP:H3K9ac:DND-41
ENCFF091QTN	CHIP:H3K9me3:DND-41
ENCFF659QTS	CHIP:H3K79me2:mammary epithelial cell female adult (50 years)
ENCFF168RCB	CHIP:H2AFZ:endothelial cell of umbilical vein male newborn
ENCFF492JYB	CHIP:H3K79me2:endothelial cell of umbilical vein male newborn
ENCFF556JXZ	CHIP:EZH2:fibroblast of dermis
ENCFF528KDW	CHIP:H3K79me2:fibroblast of lung female child (11 year) and male adult (45 years)
ENCFF637OOB	CHIP:H3K79me2:osteoblast
ENCFF838MAH	CHIP:H3K4me3:A549 treated with 0.02% ethanol for 1 hour
ENCFF526GZE	CHIP:H3K27ac:CD14-positive monocyte female
ENCFF493ZLU	CHIP:H3K27me3:CD14-positive monocyte female
ENCFF981RED	CHIP:H3K36me3:CD14-positive monocyte female
ENCFF579IKK	CHIP:H3K4me1:CD14-positive monocyte female
ENCFF032QOM	CHIP:H3K4me3:CD14-positive monocyte female
ENCFF142KIH	CHIP:H3K79me2:CD14-positive monocyte female
ENCFF229JAM	CHIP:H3K9me3:CD14-positive monocyte female
ENCFF772DVW	CHIP:H4K20me1:CD14-positive monocyte female
ENCFF645TWL	CHIP:H3K4me3:A549 treated with 100 nM dexamethasone for 1 hour
ENCFF808VAQ	CHIP:H3K9ac:A549 treated with 0.02% ethanol for 1 hour
ENCFF769OSR	CHIP:H3K27me3:DND-41
ENCFF923UUB	CHIP:H3K9me3:endothelial cell of umbilical vein male newborn
ENCFF967TSR	CHIP:EZH2:HeLa-S3
ENCFF485BCI	CHIP:H3K9me3:HepG2
ENCFF080TRB	CHIP:H3K9ac:CD14-positive monocyte female
ENCFF644KJR	CHIP:H3K4me3:osteoblast
ENCFF815PSP	CHIP:H3K27me3:myotube
ENCFF896GKF	CHIP:HDAC6:K562
ENCFF935JRI	CHIP:PHF8:H1-hESC
ENCFF974NBA	CHIP:CTCF:CD14-positive monocyte female
ENCFF375NRQ	CHIP:H3K79me2:A549 treated with 0.02% ethanol for 1 hour
ENCFF243FNC	CHIP:HDAC6:H1-hESC
ENCFF779YFX	CHIP:SAP30:H1-hESC
ENCFF008SLD	CHIP:SUZ12:H1-hESC
ENCFF151HDM	CHIP:CREBBP:K562
ENCFF952ESR	CHIP:CBX3:K562
ENCFF624BHU	CHIP:KAT2B:K562
ENCFF563TWG	CHIP:SIRT6:K562
ENCFF208PNQ	CHIP:SUZ12:K562
ENCFF744LTW	CHIP:CTCF:A549 treated with 100 nM dexamethasone for 1 hour
ENCFF152JNI	CHIP:H2AFZ:A549 treated with 0.02% ethanol for 1 hour
ENCFF681WFO	CHIP:H3K27ac:A549 treated with 0.02% ethanol for 1 hour
ENCFF069CME	CHIP:H3K27me3:A549 treated with 0.02% ethanol for 1 hour
ENCFF151OKU	CHIP:H3K4me1:A549 treated with 0.02% ethanol for 1 hour
ENCFF916SWF	CHIP:H3K9me3:A549 treated with 0.02% ethanol for 1 hour
ENCFF417UUX	CHIP:H4K20me1:A549 treated with 0.02% ethanol for 1 hour
ENCFF696PMM	CHIP:H3K27ac:B cell female adult (27 years)
ENCFF489CQP	CHIP:EP300:H1-hESC
ENCFF822ZVD	CHIP:SIRT6:H1-hESC
ENCFF100AEJ	CHIP:SETDB1:K562
ENCFF031CXE	CHIP:CTCF:B cell female adult (27 years) and female adult (43 years)
ENCFF883JHY	CHIP:H2AFZ:B cell female adult (27 years) and female adult (43 years)
ENCFF945VIU	CHIP:H3K4me2:B cell female adult (27 years) and female adult (43 years)
ENCFF575OWE	CHIP:CHD7:H1-hESC
ENCFF948IYF	CHIP:HDAC2:H1-hESC
ENCFF916KLB	CHIP:KDM4A:H1-hESC
ENCFF813CWF	CHIP:WHSC1:K562
ENCFF640PJT	CHIP:H3K27ac:A549 treated with 100 nM dexamethasone for 1 hour
ENCFF435QBI	CHIP:H3K4me2:A549 treated with 0.02% ethanol for 1 hour
ENCFF572IZL	CHIP:H4K20me1:B cell female adult (27 years)
ENCFF240XIO	CHIP:FOXP2:SK-N-MC
ENCFF600UCV	CHIP:POLR2A:GM12878
ENCFF839SCO	CHIP:SRF:GM12878
ENCFF557SNT	CHIP:REST:GM12878
ENCFF344JQP	CHIP:USF1:GM12878
ENCFF009FVW	CHIP:JUND:HepG2
ENCFF746QKY	CHIP:SIN3A:HepG2
ENCFF924RJY	CHIP:USF1:HepG2
ENCFF144IVU	CHIP:POLR2A:HeLa-S3
ENCFF535BIH	CHIP:PBX3:GM12878
ENCFF105MPH	CHIP:TAF1:GM12878
ENCFF424MMT	CHIP:BATF:GM12878
ENCFF107LDM	CHIP:EBF1:GM12878
ENCFF185INW	CHIP:IRF4:GM12878
ENCFF481DWO	CHIP:TCF12:GM12878
ENCFF898IWR	CHIP:BCL11A:GM12878
ENCFF399SZY	CHIP:EP300:GM12878
ENCFF806TFL	CHIP:ZBTB33:GM12878
ENCFF702MTT	CHIP:PAX5:GM12878
ENCFF834YUX	CHIP:NR3C1:A549 treated with 500 pM dexamethasone for 1 hour
ENCFF370ILE	CHIP:NR3C1:A549 treated with 50 nM dexamethasone for 1 hour
ENCFF548YOD	CHIP:NR3C1:A549 treated with 5 nM dexamethasone for 1 hour
ENCFF951FGK	CHIP:POLR2A:A549 treated with 0.02% ethanol for 1 hour
ENCFF688CLH	CHIP:POLR2A:A549 treated with 100 nM dexamethasone for 1 hour
ENCFF851GCH	CHIP:PAX5:GM12878
ENCFF648WCI	CHIP:REST:H1-hESC
ENCFF379IRQ	CHIP:POLR2A:H1-hESC
ENCFF689QWC	CHIP:TAF1:H1-hESC
ENCFF858SNG	CHIP:FOSL2:HepG2
ENCFF937PQQ	CHIP:GABPA:HeLa-S3
ENCFF147UKA	CHIP:TAF1:HeLa-S3
ENCFF174EJM	CHIP:RXRA:HepG2
ENCFF069VVC	CHIP:POLR2A:GM12892
ENCFF484MOG	CHIP:POLR2AphosphoS5:GM12892
ENCFF307XCZ	CHIP:TAF1:GM12892
ENCFF655OPV	CHIP:POLR2AphosphoS5:H1-hESC
ENCFF016XRZ	CHIP:BHLHE40:HepG2
ENCFF601JOJ	CHIP:CTCF:HepG2
ENCFF647IAI	CHIP:POLR2AphosphoS5:GM12878
ENCFF601RJF	CHIP:POU2F2:GM12891
ENCFF998DST	CHIP:SPI1:GM12891
ENCFF724GDC	CHIP:POLR2A:GM12891
ENCFF998MBP	CHIP:POLR2AphosphoS5:GM12891
ENCFF630ZKZ	CHIP:TAF1:GM12891
ENCFF132AXT	CHIP:NR3C1:A549 treated with 0.02% ethanol for 1 hour
ENCFF203IVF	CHIP:BCL11A:H1-hESC
ENCFF665USC	CHIP:SIX5:H1-hESC
ENCFF256MVQ	CHIP:SP1:H1-hESC
ENCFF571JNW	CHIP:SIN3A:H1-hESC
ENCFF715MYQ	CHIP:TCF12:H1-hESC
ENCFF133IZI	CHIP:USF1:H1-hESC
ENCFF941KEV	CHIP:SRF:H1-hESC
ENCFF401DOJ	CHIP:GABPA:H1-hESC
ENCFF169OSJ	CHIP:ESR1:Ishikawa treated with 10 nM estradiol for 1 hour
ENCFF185QLG	CHIP:ESR1:Ishikawa treated with 0.02% dimethyl sulfoxide for 1 hour
ENCFF341OGJ	CHIP:EGR1:H1-hESC
ENCFF894HFP	CHIP:NR3C1:Ishikawa treated with 100 nM dexamethasone for 1 hour
ENCFF951RXW	CHIP:RXRA:GM12878
ENCFF916XGL	CHIP:SIX5:GM12878
ENCFF883ERP	CHIP:TCF12:HepG2
ENCFF723BZQ	CHIP:PAX5:GM12891
ENCFF955MCC	CHIP:REST:SK-N-SH
ENCFF351OIU	CHIP:GABPA:HepG2
ENCFF353IMU	CHIP:REST:HepG2
ENCFF378NKG	CHIP:POLR2A:HepG2
ENCFF066KEN	CHIP:TAF1:HepG2
ENCFF464BAU	CHIP:REST:Panc1
ENCFF631ILW	CHIP:REST:PFSK-1
ENCFF995NTI	CHIP:NR3C1:A549 treated with 100 nM dexamethasone for 1 hour
ENCFF468WTB	CHIP:ESR1:T47D treated with 100 nM genistein for 1 hour
ENCFF525GZV	CHIP:NR3C1:A549 treated with 0.02% ethanol for 1 hour
ENCFF134SMY	CHIP:RXRA:H1-hESC
ENCFF537QIE	CHIP:SP1:HepG2
ENCFF870HVW	CHIP:BCLAF1:GM12878
ENCFF103EJS	CHIP:ETS1:GM12878
ENCFF373KCT	CHIP:MEF2A:GM12878
ENCFF481EHX	CHIP:ATF3:H1-hESC
ENCFF406PYH	CHIP:YY1:H1-hESC
ENCFF461IPU	CHIP:ATF3:HepG2
ENCFF240CAY	CHIP:BCLAF1:K562
ENCFF709BXS	CHIP:POLR2A:Ishikawa treated with 0.02% dimethyl sulfoxide for 1 hour
ENCFF294KFW	CHIP:YY1:GM12891
ENCFF491ZOF	CHIP:EP300:H1-hESC
ENCFF128BVN	CHIP:JUND:H1-hESC
ENCFF291YLM	CHIP:ETS1:K562
ENCFF811SWR	CHIP:POLR2AphosphoS5:K562
ENCFF079MWL	CHIP:FOXA1:T47D treated with 0.02% dimethyl sulfoxide for 1 hour
ENCFF577EAZ	CHIP:NR3C1:Ishikawa treated with 0.02% ethanol for 1 hour
ENCFF791XXJ	CHIP:RAD21:H1-hESC
ENCFF529CBU	CHIP:FOXA1:HepG2
ENCFF080FZD	CHIP:HNF4A:HepG2
ENCFF631VAT	CHIP:E2F6:K562
ENCFF023DPZ	CHIP:ESR1:T47D treated with 0.02% dimethyl sulfoxide for 1 hour
ENCFF908PGZ	CHIP:GABPA:K562
ENCFF070ERF	CHIP:MAX:K562
ENCFF876MPC	CHIP:SIN3A:K562
ENCFF871PVZ	CHIP:RAD21:HepG2
ENCFF895YUC	CHIP:YY1:GM12892
ENCFF160JKQ	CHIP:TAF7:H1-hESC
ENCFF772VBV	CHIP:EP300:HepG2
ENCFF222GQG	CHIP:CTCF:SK-N-SH treated with 6 uM all-trans-retinoic acid for 48 hours
ENCFF087JUG	CHIP:RAD21:SK-N-SH treated with 6 uM all-trans-retinoic acid for 48 hours
ENCFF183SML	CHIP:YY1:SK-N-SH treated with 6 uM all-trans-retinoic acid for 48 hours
ENCFF792BDE	CHIP:HDAC2:HepG2
ENCFF961EMF	CHIP:ZBTB7A:K562
ENCFF632WIC	CHIP:USF1:SK-N-SH treated with 6 uM all-trans-retinoic acid for 48 hours
ENCFF023AFF	CHIP:YY1:K562
ENCFF821PRO	CHIP:SRF:GM12878
ENCFF735TIA	CHIP:BCL11A:H1-hESC
ENCFF794LVU	CHIP:POLR2AphosphoS5:HCT116
ENCFF089QUB	CHIP:REST:HeLa-S3
ENCFF163CFH	CHIP:FOXA1:HepG2
ENCFF547IOW	CHIP:POLR2A:K562
ENCFF305LHR	CHIP:NANOG:H1-hESC
ENCFF331ETG	CHIP:FOSL1:K562
ENCFF384IZU	CHIP:REST:K562
ENCFF313EMB	CHIP:GATA3:T47D treated with 0.02% dimethyl sulfoxide for 1 hour
ENCFF916YVI	CHIP:RAD21:GM12878
ENCFF979PVN	CHIP:ELF1:HepG2
ENCFF336BUE	CHIP:ZBTB33:HepG2
ENCFF422BSY	CHIP:EGR1:K562
ENCFF872HOJ	CHIP:MEF2C:GM12878
ENCFF473IZV	CHIP:CTCF:H1-hESC
ENCFF626IVY	CHIP:FOXA2:HepG2
ENCFF870IIO	CHIP:HNF4G:HepG2
ENCFF665COJ	CHIP:TAF7:K562
ENCFF862ATB	CHIP:THAP1:K562
ENCFF683NGY	CHIP:YY1:GM12878
ENCFF641QFU	CHIP:BCL3:GM12878
ENCFF640QBB	CHIP:HDAC2:H1-hESC
ENCFF498IQF	CHIP:FOSL1:H1-hESC
ENCFF677ERZ	CHIP:YY1:HepG2
ENCFF619WVY	CHIP:ATF3:K562
ENCFF072MKT	CHIP:MEF2A:K562
ENCFF619NSR	CHIP:SIX5:K562
ENCFF352HRD	CHIP:REST:HepG2
ENCFF567DPU	CHIP:POLR2AphosphoS5:Panc1
ENCFF364BPR	CHIP:REST:PFSK-1
ENCFF689BDC	CHIP:REST:SK-N-SH
ENCFF602NKU	CHIP:POLR2AphosphoS5:SK-N-SH
ENCFF476PLO	CHIP:SIN3A:SK-N-SH
ENCFF238OET	CHIP:POLR2AphosphoS5:PFSK-1
ENCFF476BDL	CHIP:SP1:A549 treated with 0.02% ethanol for 1 hour
ENCFF618STH	CHIP:TAF1:A549 treated with 0.02% ethanol for 1 hour
ENCFF206RHP	CHIP:POLR2AphosphoS5:HepG2
ENCFF233ZLL	CHIP:CTCF:K562
ENCFF435PZF	CHIP:POLR2AphosphoS5:SK-N-MC
ENCFF882FLP	CHIP:YY1:A549 treated with 0.02% ethanol for 1 hour
ENCFF705EUJ	CHIP:ATF3:A549 treated with 0.02% ethanol for 1 hour
ENCFF527SIP	CHIP:ELF1:A549 treated with 0.02% ethanol for 1 hour
ENCFF509OEY	CHIP:ETS1:A549 treated with 0.02% ethanol for 1 hour
ENCFF865MYW	CHIP:FOXA1:A549 treated with 100 nM dexamethasone for 1 hour
ENCFF896FCK	CHIP:GABPA:A549 treated with 0.02% ethanol for 1 hour
ENCFF295LJY	CHIP:ZBTB33:A549 treated with 0.02% ethanol for 1 hour
ENCFF842TXL	CHIP:ZBTB7A:HepG2
ENCFF166KIG	CHIP:POLR2A:endothelial cell of umbilical vein newborn
ENCFF074TFD	CHIP:POLR2AphosphoS5:endothelial cell of umbilical vein newborn
ENCFF373MQA	CHIP:ESR1:T47D treated with 100 nM bisphenol A for 30 minutes
ENCFF992ZMC	CHIP:CTCF:Ishikawa treated with 0.02% dimethyl sulfoxide for 1 hour
ENCFF342FDS	CHIP:TAF1:SK-N-SH
ENCFF517WBB	CHIP:BCL3:A549 treated with 0.02% ethanol for 1 hour
ENCFF003HJB	CHIP:CEBPB:HepG2
ENCFF732LDY	CHIP:ATF2:GM12878
ENCFF564YOV	CHIP:NFATC1:GM12878
ENCFF937ONI	CHIP:TAF1:PFSK-1
ENCFF340TFY	CHIP:FOSL2:A549 treated with 0.02% ethanol for 1 hour
ENCFF355REQ	CHIP:REST:A549 treated with 0.02% ethanol for 1 hour
ENCFF042IFX	CHIP:TCF12:A549 treated with 0.02% ethanol for 1 hour
ENCFF004DHQ	CHIP:ESR1:Ishikawa treated with 100 nM bisphenol A for 1 hour
ENCFF027PQW	CHIP:REST:GM12878
ENCFF668SKC	CHIP:PML:K562
ENCFF249CGE	CHIP:STAT5A:GM12878
ENCFF157FKC	CHIP:CREB1:A549 treated with 0.02% ethanol for 1 hour
ENCFF655WPA	CHIP:CREB1:A549 treated with 0.02% ethanol for 1 hour
ENCFF529JIR	CHIP:FOXA1:A549 treated with 0.02% ethanol for 1 hour
ENCFF165UOQ	CHIP:JUND:A549 treated with 0.02% ethanol for 1 hour
ENCFF357OHD	CHIP:EGR1:GM12878
ENCFF655JEP	CHIP:MTA3:GM12878
ENCFF335BBU	CHIP:RUNX3:GM12878
ENCFF950JFN	CHIP:TEAD4:K562
ENCFF043CDP	CHIP:SIX5:A549 treated with 0.02% ethanol for 1 hour
ENCFF369URM	CHIP:SIN3A:A549 treated with 0.02% ethanol for 1 hour
ENCFF388KAP	CHIP:NFIC:GM12878
ENCFF738ISI	CHIP:STAT5A:K562
ENCFF600YIF	CHIP:NR2F2:K562
ENCFF646PFR	CHIP:CBX3:K562
ENCFF651CUK	CHIP:TRIM28:K562
ENCFF415KJH	CHIP:JUND:HCT116
ENCFF142PEQ	CHIP:CTCF:HCT116
ENCFF008ACO	CHIP:JUND:SK-N-SH
ENCFF459CCO	CHIP:JUND:MCF-7
ENCFF496DGW	CHIP:REST:HL-60
ENCFF724AUK	CHIP:GABPA:HL-60
ENCFF771XTJ	CHIP:POLR2AphosphoS5:HL-60
ENCFF443HSG	CHIP:POLR2AphosphoS5:neural cell
ENCFF973NJP	CHIP:SPI1:HL-60
ENCFF970LMA	CHIP:JUND:T47D
ENCFF085GMS	CHIP:eGFP-NR4A1:K562 genetically modified using stable transfection
ENCFF115ZOD	CHIP:eGFP-HDAC8:K562 genetically modified using stable transfection
ENCFF879COR	CHIP:eGFP-GATA2:K562 genetically modified using stable transfection
ENCFF105OZZ	CHIP:CTCF:H54
ENCFF606NRM	CHIP:CTCF:GM10248
ENCFF238GME	CHIP:CTCF:GM10266
ENCFF553JDS	CHIP:CTCF:GM13976
ENCFF983RTJ	CHIP:CTCF:GM13977
ENCFF251SEQ	CHIP:CTCF:GM20000
ENCFF975VIV	CHIP:POLR2A:H1-hESC
ENCFF586WDJ	CHIP:CTCF:H1-hESC
ENCFF273CND	CHIP:CTCF:LNCaP clone FGC
ENCFF006FZE	CHIP:MYC:MCF-7 originated from MCF-7
ENCFF608JCM	CHIP:MYC:MCF-7 originated from MCF-7
ENCFF663QKE	CHIP:POLR2A:MCF-7 originated from MCF-7
ENCFF697ZLF	CHIP:CTCF:MCF-7 originated from MCF-7
ENCFF298WLL	CHIP:MYC:MCF-7
ENCFF849IUY	CHIP:CTCF:MCF-7
ENCFF628MBW	CHIP:CTCF:MCF-7 treated with 100 nM 17B-estradiol for 45 minutes
ENCFF120OYZ	CHIP:CTCF:medulloblastoma
ENCFF344MYT	CHIP:CTCF:A549
ENCFF261CVM	CHIP:CTCF:keratinocyte female
ENCFF292KXW	CHIP:CTCF:spleen female adult (20 years) and female adult (30 years)
ENCFF239BIV	CHIP:NFYB:GM12878
ENCFF878TJY	CHIP:NFYA:GM12878
ENCFF720RCP	CHIP:KAT2A:GM12878
ENCFF087OWB	CHIP:SUPT20H:GM12878
ENCFF636KMF	CHIP:ZZZ3:GM12878
ENCFF219FDG	CHIP:FOS:MCF 10A originated from MCF 10A treated with 1 uM afimoxifene for 36 hours
ENCFF546GVT	CHIP:FOS:MCF 10A genetically modified using stable transfection treated with 1 uM afimoxifene for 4 hours
ENCFF047ZQF	CHIP:FOS:MCF 10A genetically modified using stable transfection treated with 1 uM afimoxifene for 12 hours
ENCFF202JSQ	CHIP:STAT3:MCF 10A genetically modified using stable transfection treated with 1 uM afimoxifene for 12 hours
ENCFF532TVO	CHIP:MYC:MCF 10A genetically modified using stable transfection treated with 0.01% ethanol for 36 hours
ENCFF338VNY	CHIP:FOS:MCF 10A genetically modified using stable transfection treated with 0.01% ethanol for 36 hours
ENCFF224YUA	CHIP:STAT3:MCF 10A genetically modified using stable transfection treated with 0.01% ethanol for 36 hours
ENCFF869KFA	CHIP:POLR2A:MCF 10A genetically modified using stable transfection treated with 0.01% ethanol for 36 hours
ENCFF960CHO	CHIP:STAT3:MCF 10A originated from MCF 10A treated with 1 uM afimoxifene for 36 hours
ENCFF715OCD	CHIP:POLR2A:MCF 10A originated from MCF 10A treated with 1 uM afimoxifene for 36 hours
ENCFF152LRB	CHIP:H3K4me3:A549
ENCFF078VLY	CHIP:CTCF:AG04449
ENCFF665GSY	CHIP:H3K4me3:AG04449
ENCFF416EBF	CHIP:H3K9me3:AG04450
ENCFF098HRZ	CHIP:H3K27me3:AG04450
ENCFF671LAW	CHIP:H3K27ac:AG04450
ENCFF993AJR	CHIP:CTCF:AG04450
ENCFF229ICS	CHIP:H3K4me3:AG04450
ENCFF640EZJ	CHIP:CTCF:AG09309
ENCFF252FYX	CHIP:H3K4me3:AG09309
ENCFF336CTF	CHIP:CTCF:AG09319
ENCFF175JFX	CHIP:H3K4me3:AG09319
ENCFF694SQA	CHIP:CTCF:AG10803
ENCFF150CNL	CHIP:H3K4me3:AG10803
ENCFF475VZY	CHIP:CTCF:fibroblast of the aortic adventitia female
ENCFF029UXF	CHIP:H3K4me3:fibroblast of the aortic adventitia female
ENCFF314PWW	CHIP:H3K4me3:BE2C
ENCFF578IWZ	CHIP:CTCF:BE2C
ENCFF225GEQ	CHIP:H3K36me3:BJ
ENCFF890AJI	CHIP:H3K27me3:BJ
ENCFF770QSA	CHIP:H3K4me3:BJ
ENCFF354SRQ	CHIP:CTCF:BJ
ENCFF141QAK	CHIP:H3K36me3:Caco-2
ENCFF468RGR	CHIP:H3K27me3:Caco-2
ENCFF109LUV	CHIP:H3K4me3:Caco-2
ENCFF473QVA	CHIP:CTCF:Caco-2
ENCFF778UUA	CHIP:H3K4me3:B cell female adult (43 years)
ENCFF035KWP	CHIP:H3K4me3:B cell female adult (27 years)
ENCFF372TOU	CHIP:H3K36me3:GM06990
ENCFF750NUB	CHIP:H3K27me3:GM06990
ENCFF851EPY	CHIP:H3K4me3:GM06990
ENCFF272DTZ	CHIP:CTCF:GM06990
ENCFF928ETA	CHIP:H3K4me3:GM12864
ENCFF593YIG	CHIP:CTCF:GM12864
ENCFF599QMA	CHIP:H3K4me3:GM12865
ENCFF676FHP	CHIP:CTCF:GM12865
ENCFF489APG	CHIP:CTCF:GM12873
ENCFF086QBD	CHIP:CTCF:GM12874
ENCFF718PYZ	CHIP:H3K4me3:GM12875
ENCFF171MDW	CHIP:H3K36me3:GM12878
ENCFF039JOT	CHIP:H3K27me3:GM12878
ENCFF583MDQ	CHIP:H3K4me3:GM12878
ENCFF591TLE	CHIP:H3K4me3:cardiac mesoderm
ENCFF421AVJ	CHIP:H3K4me3:cardiac mesoderm
ENCFF475OPJ	CHIP:H3K36me3:cardiac mesoderm
ENCFF176JHR	CHIP:H3K36me3:cardiac mesoderm
ENCFF797MUR	CHIP:H3K36me3:cardiac mesoderm
ENCFF681IUI	CHIP:H3K36me3:cardiac mesoderm
ENCFF054IIB	CHIP:H3K27me3:cardiac mesoderm
ENCFF055WTJ	CHIP:H3K27me3:cardiac mesoderm
ENCFF699QRQ	CHIP:H3K27me3:cardiac mesoderm
ENCFF440OLV	CHIP:H3K27me3:cardiac mesoderm
ENCFF823NVC	CHIP:H3K4me3:cardiac mesoderm
ENCFF013QVO	CHIP:H3K4me3:cardiac mesoderm
ENCFF181RQZ	CHIP:H3K4me3:H7-hESC
ENCFF652IGB	CHIP:H3K36me3:H7-hESC
ENCFF518RVU	CHIP:H3K27me3:H7-hESC
ENCFF424JNY	CHIP:CTCF:astrocyte of the spinal cord
ENCFF510YMH	CHIP:H3K4me3:astrocyte of the spinal cord
ENCFF072YMW	CHIP:H3K4me3:astrocyte of the cerebellum
ENCFF757YRI	CHIP:CTCF:astrocyte of the cerebellum
ENCFF210HSY	CHIP:CTCF:brain microvascular endothelial cell
ENCFF256KXI	CHIP:H3K4me3:brain microvascular endothelial cell
ENCFF493FOT	CHIP:H3K4me3:cardiac fibroblast
ENCFF921GHG	CHIP:CTCF:cardiac fibroblast female
ENCFF419MUF	CHIP:H3K4me3:cardiac fibroblast female
ENCFF467BZS	CHIP:CTCF:cardiac muscle cell
ENCFF269FSL	CHIP:H3K4me3:cardiac muscle cell
ENCFF844WPW	CHIP:CTCF:choroid plexus epithelial cell
ENCFF129PMO	CHIP:H3K4me3:choroid plexus epithelial cell
ENCFF620LDT	CHIP:CTCF:HCT116
ENCFF176SFX	CHIP:H3K4me3:HCT116
ENCFF659HPU	CHIP:CTCF:epithelial cell of esophagus
ENCFF901LXI	CHIP:H3K4me3:epithelial cell of esophagus
ENCFF342FTF	CHIP:H3K4me3:HEK293
ENCFF772IJJ	CHIP:H3K27me3:HeLa-S3 G1b phase
ENCFF521FCP	CHIP:H3K36me3:HeLa-S3 G1b phase
ENCFF509ECR	CHIP:H3K4me3:HeLa-S3 G1b phase
ENCFF104ECN	CHIP:H3K36me3:HepG2
ENCFF419FUZ	CHIP:H3K27me3:HepG2
ENCFF777EVS	CHIP:H3K4me3:HepG2
ENCFF380PGD	CHIP:CTCF:foreskin fibroblast male newborn
ENCFF259BDX	CHIP:H3K4me3:foreskin fibroblast male newborn
ENCFF044HJS	CHIP:H3K4me3:HFF-Myc originated from foreskin fibroblast
ENCFF839WGK	CHIP:CTCF:HFF-Myc originated from foreskin fibroblast
ENCFF334AJI	CHIP:H3K4me3:HL-60
ENCFF914EDX	CHIP:CTCF:HL-60
ENCFF499KDV	CHIP:H3K4me3:mammary epithelial cell female
ENCFF587EDB	CHIP:CTCF:mammary epithelial cell female
ENCFF816IUS	CHIP:CTCF:fibroblast of mammary gland female
ENCFF024BEV	CHIP:H3K4me3:fibroblast of mammary gland female
ENCFF702TBG	CHIP:CTCF:fibroblast of pulmonary artery
ENCFF104DXZ	CHIP:H3K4me3:fibroblast of pulmonary artery
ENCFF117BRM	CHIP:CTCF:fibroblast of lung
ENCFF103CWS	CHIP:H3K4me3:fibroblast of lung
ENCFF045WHX	CHIP:H3K36me3:kidney epithelial cell
ENCFF558NEF	CHIP:H3K27me3:kidney epithelial cell
ENCFF354SQM	CHIP:H3K4me3:kidney epithelial cell
ENCFF640EBA	CHIP:CTCF:kidney epithelial cell
ENCFF732MRP	CHIP:CTCF:retinal pigment epithelial cell
ENCFF405LBE	CHIP:H3K4me3:retinal pigment epithelial cell
ENCFF661CPQ	CHIP:H3K36me3:endothelial cell of umbilical vein male newborn
ENCFF669KWL	CHIP:H3K4me3:endothelial cell of umbilical vein male newborn
ENCFF993XMQ	CHIP:H3K27me3:endothelial cell of umbilical vein male newborn
ENCFF734VFU	CHIP:CTCF:fibroblast of villous mesenchyme
ENCFF254FXT	CHIP:H3K4me3:fibroblast of villous mesenchyme
ENCFF017AFO	CHIP:H3K4me3:Jurkat clone E61
ENCFF440XMD	CHIP:H3K36me3:K562
ENCFF847JMY	CHIP:H3K4me3:K562
ENCFF675GVW	CHIP:CTCF:K562
ENCFF315WID	CHIP:H3K4me3:LNCaP clone FGC
ENCFF551DQV	CHIP:CTCF:MCF-7
ENCFF530LJW	CHIP:H3K4me3:MCF-7
ENCFF227YKR	CHIP:H3K4me3:CD14-positive monocyte female
ENCFF934UNQ	CHIP:H3K27me3:CD14-positive monocyte female
ENCFF977ZXO	CHIP:CTCF:NB4
ENCFF493FQG	CHIP:H3K4me3:NB4
ENCFF761RHS	CHIP:CTCF:foreskin fibroblast male newborn
ENCFF442WNT	CHIP:H3K4me3:foreskin fibroblast male newborn
ENCFF721SBI	CHIP:H3K4me3:keratinocyte female
ENCFF638EOB	CHIP:H3K36me3:keratinocyte female
ENCFF339PQD	CHIP:CTCF:fibroblast of lung male adult (45 years)
ENCFF626WKG	CHIP:H3K4me3:fibroblast of lung male adult (45 years)
ENCFF840SHA	CHIP:H3K4me3:Panc1
ENCFF585EEJ	CHIP:CTCF:epithelial cell of proximal tubule
ENCFF451ARW	CHIP:H3K4me3:epithelial cell of proximal tubule
ENCFF492DQI	CHIP:H3K36me3:bronchial epithelial cell
ENCFF880KYS	CHIP:H3K4me3:bronchial epithelial cell
ENCFF068KKR	CHIP:H3K27me3:bronchial epithelial cell
ENCFF877SOO	CHIP:H3K4me3:SK-N-MC
ENCFF754WGM	CHIP:H3K36me3:SK-N-SH treated with 6 uM all-trans-retinoic acid for 48 hours
ENCFF588ANO	CHIP:H3K27me3:SK-N-SH treated with 6 uM all-trans-retinoic acid for 48 hours
ENCFF749OUM	CHIP:H3K4me3:SK-N-SH treated with 6 uM all-trans-retinoic acid for 48 hours
ENCFF338EKW	CHIP:H3K4me3:skeletal muscle cell
ENCFF272MMD	CHIP:H3K4me3:WERI-Rb-1
ENCFF548YUO	CHIP:CTCF:WERI-Rb-1
ENCFF181HKY	CHIP:H3K4me3:WI38 genetically modified using stable transfection treated with 20 nM afimoxifene for 72 hours
ENCFF319QVY	CHIP:H3K4me3:WI38
ENCFF645TQU	CHIP:CTCF:WI38
ENCFF338VRO	CHIP:MYC:A549
ENCFF751HWN	CHIP:CTCF:A549
ENCFF840MLF	CHIP:RAD21:A549
ENCFF356QCU	CHIP:POLR2AphosphoS2:A549
ENCFF221XZD	CHIP:CEBPB:A549
ENCFF469XZI	CHIP:ZNF384:GM12878
ENCFF440TNS	CHIP:ESRRA:GM12878
ENCFF195RAW	CHIP:CUX1:GM12878
ENCFF116XIJ	CHIP:JUND:GM12878
ENCFF100QMI	CHIP:MAFK:GM12878
ENCFF109XHK	CHIP:SIN3A:GM12878
ENCFF417WYL	CHIP:E2F4:GM12878
ENCFF061ZIL	CHIP:TBL1XR1:GM12878
ENCFF256TBW	CHIP:MAZ:GM12878
ENCFF308NKV	CHIP:ELK1:GM12878
ENCFF118ZGB	CHIP:RCOR1:GM12878
ENCFF977NLF	CHIP:EP300:GM12878
ENCFF322MQW	CHIP:CHD1:GM12878
ENCFF348NRU	CHIP:MAX:GM12878
ENCFF167VDA	CHIP:EP300:GM12878
ENCFF482UOW	CHIP:MXI1:GM12878
ENCFF945XXY	CHIP:BHLHE40:GM12878
ENCFF086FEO	CHIP:POLR2AphosphoS2:GM12878
ENCFF972SJN	CHIP:ZNF143:GM12878
ENCFF578TBN	CHIP:CTCF:GM12878
ENCFF293CPQ	CHIP:NRF1:GM12878
ENCFF782WWH	CHIP:SMC3:GM12878
ENCFF170NTY	CHIP:EBF1:GM12878
ENCFF766HMR	CHIP:CHD2:GM12878
ENCFF983EKB	CHIP:BRCA1:GM12878
ENCFF109ZHE	CHIP:USF2:GM12878
ENCFF950RYY	CHIP:STAT3:GM12878
ENCFF300YPA	CHIP:RFX5:GM12878
ENCFF595QZS	CHIP:IRF3:GM12878
ENCFF899KXS	CHIP:NFE2:GM12878
ENCFF554YCY	CHIP:TBP:GM12878
ENCFF483PQP	CHIP:WRNIP1:GM12878
ENCFF350OAA	CHIP:SIN3A:H1-hESC
ENCFF173BEC	CHIP:GTF2F1:H1-hESC
ENCFF594ALF	CHIP:BACH1:H1-hESC
ENCFF640RNH	CHIP:MAFK:H1-hESC
ENCFF318NSO	CHIP:CHD2:H1-hESC
ENCFF563QHP	CHIP:CHD1:H1-hESC
ENCFF377SDG	CHIP:ZNF143:H1-hESC
ENCFF620MRE	CHIP:BRCA1:H1-hESC
ENCFF878ZLF	CHIP:MYC:H1-hESC
ENCFF744ISC	CHIP:JUND:H1-hESC
ENCFF815WEI	CHIP:JUN:H1-hESC
ENCFF052TRV	CHIP:TBP:H1-hESC
ENCFF515ERL	CHIP:NRF1:H1-hESC
ENCFF757FPX	CHIP:USF2:H1-hESC
ENCFF913JGA	CHIP:RAD21:H1-hESC
ENCFF027CMH	CHIP:RFX5:H1-hESC
ENCFF949NBY	CHIP:MAFK:HeLa-S3
ENCFF703ZFU	CHIP:SUPT20H:HeLa-S3
ENCFF637LQS	CHIP:GTF2F1:HeLa-S3
ENCFF613BCN	CHIP:TBP:HeLa-S3
ENCFF495UJE	CHIP:MAZ:HepG2
ENCFF322XIA	CHIP:CEBPZ:HepG2
ENCFF116CGF	CHIP:ARID3A:HepG2
ENCFF085SFU	CHIP:RCOR1:HepG2
ENCFF016QMU	CHIP:MAX:HepG2
ENCFF348USU	CHIP:BHLHE40:HepG2
ENCFF432IMS	CHIP:EP300:HepG2
ENCFF789EFR	CHIP:SMC3:HepG2
ENCFF037LMD	CHIP:POLR2AphosphoS2:HepG2
ENCFF191NNV	CHIP:BRCA1:HepG2
ENCFF931OYF	CHIP:MAFK:HepG2
ENCFF227GPX	CHIP:RFX5:HepG2
ENCFF748HVA	CHIP:MAFK:HepG2
ENCFF998ARN	CHIP:MAFF:HepG2
ENCFF138VIL	CHIP:CHD2:HepG2
ENCFF154FVM	CHIP:CEBPB:HepG2
ENCFF256YKN	CHIP:RAD21:HepG2
ENCFF032ECF	CHIP:NRF1:HepG2
ENCFF720EHK	CHIP:JUND:HepG2
ENCFF147UHT	CHIP:TBP:HepG2
ENCFF842VSX	CHIP:CHD1:IMR-90
ENCFF089OHX	CHIP:MAZ:IMR-90
ENCFF171ZVC	CHIP:RCOR1:IMR-90
ENCFF329BBV	CHIP:MAFK:IMR-90
ENCFF256DUS	CHIP:CTCF:IMR-90
ENCFF879GKM	CHIP:RAD21:IMR-90
ENCFF712KEF	CHIP:CEBPB:IMR-90
ENCFF339TEC	CHIP:HCFC1:K562
ENCFF200ZIM	CHIP:CUX1:K562
ENCFF540SQX	CHIP:ZNF384:K562
ENCFF267EQO	CHIP:ZC3H11A:K562
ENCFF345MES	CHIP:JUN:K562
ENCFF932GTA	CHIP:GATA1:K562
ENCFF792ZTJ	CHIP:ELK1:K562
ENCFF796GHK	CHIP:MAX:K562
ENCFF990MNV	CHIP:UBTF:K562
ENCFF424NIV	CHIP:ARID3A:K562
ENCFF505BKT	CHIP:UBTF:K562
ENCFF012SWD	CHIP:TBL1XR1:K562
ENCFF805ZUL	CHIP:TBL1XR1:K562
ENCFF976DAC	CHIP:RCOR1:K562
ENCFF836PHI	CHIP:BACH1:K562
ENCFF907QZG	CHIP:EP300:K562
ENCFF881EJC	CHIP:POLR2AphosphoS2:K562
ENCFF585OJQ	CHIP:JUN:K562 treated with interferon alpha for 30 minutes
ENCFF291VIM	CHIP:MAFF:K562
ENCFF677COF	CHIP:MYC:K562
ENCFF093VAP	CHIP:IRF1:K562 treated with interferon gamma for 30 minutes
ENCFF452YAU	CHIP:IRF1:K562 treated with interferon alpha for 6 hours
ENCFF050CCI	CHIP:CTCF:K562
ENCFF024PVQ	CHIP:JUND:K562
ENCFF559GNS	CHIP:RFX5:K562
ENCFF811ZGP	CHIP:ZNF143:K562
ENCFF667QJZ	CHIP:MYC:K562 treated with interferon gamma for 30 minutes
ENCFF176RYJ	CHIP:IRF1:K562 treated with interferon gamma for 6 hours
ENCFF918SEG	CHIP:IRF1:K562 treated with interferon alpha for 30 minutes
ENCFF505LZQ	CHIP:BHLHE40:K562
ENCFF387DUZ	CHIP:SMC3:K562
ENCFF509GUW	CHIP:MAFK:K562
ENCFF918DNW	CHIP:MXI1:K562
ENCFF727KHF	CHIP:TBP:K562
ENCFF868FYM	CHIP:TAL1:K562
ENCFF349YBX	CHIP:GTF2F1:K562
ENCFF430NNH	CHIP:CEBPB:K562
ENCFF266FDB	CHIP:USF2:K562
ENCFF097REV	CHIP:STAT1:K562 treated with interferon gamma for 6 hours
ENCFF597CEP	CHIP:POLR2A:K562
ENCFF276GCO	CHIP:SMARCB1:K562
ENCFF110DDG	CHIP:SMARCA4:K562
ENCFF058BQT	CHIP:POLR2A:K562 treated with interferon gamma for 30 minutes
ENCFF376NTC	CHIP:RFX5:SK-N-SH
ENCFF470CFY	CHIP:MXI1:SK-N-SH
ENCFF969FAZ	CHIP:JUND:SK-N-SH
ENCFF944FHB	CHIP:CTCF:SK-N-SH
ENCFF961VQG	CHIP:ZNF274:GM08714
ENCFF935KTD	CHIP:IKZF1:GM12878
ENCFF725QBH	CHIP:NR2C2:GM12878
ENCFF985ZEV	CHIP:YY1:GM12878
ENCFF562PRB	CHIP:CTBP2:H1-hESC
ENCFF723MAM	CHIP:SUZ12:H1-hESC
ENCFF240UKK	CHIP:H3K4me1:HCT116
ENCFF329BPA	CHIP:H3K27ac:HCT116
ENCFF208YVO	CHIP:TRIM28:HEK293
ENCFF367HGG	CHIP:ZNF263:HEK293
ENCFF822JCS	CHIP:FOS:endothelial cell of umbilical vein newborn
ENCFF543BEX	CHIP:GATA2:endothelial cell of umbilical vein newborn
ENCFF767MPH	CHIP:ZNF274:K562
ENCFF009LSV	CHIP:TRIM28:K562
ENCFF937QUK	CHIP:H3K9ac:K562
ENCFF712XRE	CHIP:H3K4me3:K562
ENCFF928NWQ	CHIP:H3K27me3:K562
ENCFF761XBZ	CHIP:H3K4me1:K562
ENCFF388VDO	CHIP:ZNF274:K562
ENCFF477WFX	CHIP:YY1:K562
ENCFF781FFF	CHIP:GATA2:K562
ENCFF893JAF	CHIP:NR2C2:K562
ENCFF422PHA	CHIP:SETDB1:K562
ENCFF081UQC	CHIP:H3K27me3:MCF-7
ENCFF754TEC	CHIP:H3K9me3:MCF-7
ENCFF986ZEW	CHIP:H3K27ac:MCF-7
ENCFF263GHK	CHIP:ZNF274:NT2/D1
ENCFF314EQX	CHIP:H3K9me3:NT2/D1
ENCFF162DCZ	CHIP:H3K4me1:NT2/D1
ENCFF729JYJ	CHIP:H3K36me3:NT2/D1
ENCFF865WLD	CHIP:H3K9ac:NT2/D1
ENCFF928RUE	CHIP:H3K4me3:NT2/D1
ENCFF336PTU	CHIP:H3K27me3:NT2/D1
ENCFF830JAP	CHIP:YY1:NT2/D1
ENCFF922FRM	CHIP:H3K4me3:Panc1
ENCFF135DCA	CHIP:H3K4me1:Panc1
ENCFF541JDS	CHIP:H3K27ac:Panc1
ENCFF742SZL	CHIP:TCF7L2:Panc1
ENCFF738YHN	CHIP:GATA1:erythroblast male
ENCFF679FNB	CHIP:GATA1:erythroblast embryo (16-19 weeks)
ENCFF470CHC	CHIP:H3K4me3:mononuclear cell male
ENCFF887GSQ	CHIP:H3K9me3:mononuclear cell male
ENCFF316ZVD	CHIP:H3K4me1:mononuclear cell male
ENCFF475ESO	CHIP:H3K27me3:mononuclear cell male
ENCFF740KGG	CHIP:POLR2A:Raji
ENCFF962SPQ	CHIP:GATA3:SH-SY5Y
ENCFF295BOZ	CHIP:GATA2:SH-SY5Y
ENCFF198YAZ	CHIP:JUN:K562 treated with interferon gamma for 30 minutes
ENCFF576GQM	CHIP:MYC:K562 treated with interferon gamma for 6 hours
ENCFF518ATL	CHIP:MYC:K562 treated with interferon alpha for 6 hours
ENCFF081FTI	CHIP:JUN:K562 treated with interferon gamma for 6 hours
ENCFF040RHL	CHIP:JUN:K562 treated with interferon alpha for 6 hours
ENCFF998JTX	CHIP:STAT2:K562 treated with interferon alpha for 30 minutes
ENCFF501LIV	CHIP:STAT1:K562 treated with interferon alpha for 6 hours
ENCFF364CEV	CHIP:STAT1:K562 treated with interferon alpha for 30 minutes
ENCFF042IXM	CHIP:POLR2A:K562 treated with interferon gamma for 6 hours
ENCFF904LCF	CHIP:POLR2A:K562 treated with interferon alpha for 6 hours
ENCFF002ZYX	CHIP:POLR2A:K562 treated with interferon alpha for 30 minutes
ENCFF028KGK	CHIP:MYC:K562 treated with interferon alpha for 30 minutes
ENCFF442BPG	CHIP:MITF:K562
ENCFF115ALQ	CHIP:NFE2:K562
ENCFF059XSX	CHIP:SMAD5:K562
ENCFF328UEJ	CHIP:ETV6:K562
ENCFF717JWL	CHIP:H3K4me1:HEK293
ENCFF902RQI	CHIP:H3K9me3:HEK293
ENCFF788XNP	CHIP:H3K4me3:GM08714
ENCFF924OSQ	CHIP:H3K36me3:Panc1
ENCFF248QSM	CHIP:H3K27me3:Panc1
ENCFF845JSM	CHIP:H3K4me1:SK-N-SH
ENCFF555ZEF	CHIP:H3K4me3:SK-N-SH
ENCFF932EUO	CHIP:H3K9me3:SK-N-SH
ENCFF143WKK	CHIP:H3K27ac:SK-N-SH
ENCFF869ZLL	CHIP:H3K9me3:neuron originated from H9
ENCFF889ZOU	CHIP:SMC3:IMR-90
ENCFF141ZUP	CHIP:H3K9me3:kidney male adult (67 years)
ENCFF732IFW	CHIP:EP300:upper lobe of left lung female adult (51 year)
ENCFF190PRO	CHIP:H3K27ac:cardiac muscle cell
ENCFF218VMU	CHIP:H3K9me3:heart left ventricle female adult (53 years)
ENCFF034RXK	CHIP:H3K27ac:stomach male adult (34 years)
ENCFF203SHR	CHIP:H3K4me2:skeletal muscle satellite cell female adult originated from mesodermal cell
ENCFF663RRL	CHIP:H3K27ac:IMR-90
ENCFF268COV	CHIP:CTCF:esophagus squamous epithelium female adult (51 year)
ENCFF828RQS	CHIP:H3K9me3:stomach smooth muscle female adult (84 years)
ENCFF731PKC	CHIP:H3K4me3:mesenchymal stem cell originated from adipose tissue
ENCFF033HWS	CHIP:H3K27ac:muscle layer of colon female adult (56 years)
ENCFF357KCF	CHIP:ZEB2:K562
ENCFF432HNP	CHIP:eGFP-ZBTB10:HEK293 genetically modified using site-specific recombination originated from HEK293
ENCFF562RUL	CHIP:H4K8ac:IMR-90
ENCFF412AZH	CHIP:CTCF:omental fat pad male adult (54 years)
ENCFF896NIM	CHIP:H3K9me3:mucosa of stomach male adult (59 years)
ENCFF411ROG	CHIP:eGFP-ID3:K562 genetically modified using stable transfection
ENCFF852DRP	CHIP:H3K4me3:OCI-LY7
ENCFF506BWA	CHIP:H3K9me3:Peyer's patch female adult (53 years)
ENCFF843LVW	CHIP:H3K9me3:B cell female adult (43 years)
ENCFF295RJI	CHIP:H3K36me3:trophoblast cell originated from H1-hESC
ENCFF249QCY	CHIP:eGFP-KLF10:HEK293 genetically modified using site-specific recombination originated from HEK293
ENCFF802IHY	CHIP:H3K9ac:mesenchymal stem cell originated from adipose tissue
ENCFF099BUE	CHIP:NEUROD1:MCF-7
ENCFF526VJO	CHIP:H3K27ac:CD8-positive, alpha-beta T cell male adult (21 year)
ENCFF676VSY	CHIP:H3K27ac:GM23248
ENCFF529XBR	CHIP:3xFLAG-KLF16:HepG2 genetically modified using CRISPR
ENCFF039XKQ	CHIP:HSF1:GM12878
ENCFF076DVZ	CHIP:H3K4me1:kidney male adult (67 years)
ENCFF505ACR	CHIP:RCOR1:SK-N-SH
ENCFF249LCG	CHIP:3xFLAG-ZNF614:HepG2 genetically modified using CRISPR
ENCFF339XUQ	CHIP:eGFP-ZNF2:HEK293 genetically modified using site-specific recombination originated from HEK293
ENCFF845OGQ	CHIP:H3K4me1:NCI-H929
ENCFF735XKQ	CHIP:H3K36me3:muscle layer of colon female adult (56 years)
ENCFF414NQV	CHIP:H3K36me3:angular gyrus female adult (75 years)
ENCFF743KWB	CHIP:H3K27ac:subcutaneous abdominal adipose tissue nuclear fraction female adult (49 years)
ENCFF979RNH	CHIP:ZNF407:K562
ENCFF579ALH	CHIP:eGFP-ZNF175:K562 genetically modified using CRISPR
ENCFF325XXG	CHIP:H3K27me3:common myeloid progenitor, CD34-positive male adult (36 years)
ENCFF793OOX	CHIP:eGFP-ZNF585B:HEK293 genetically modified using site-specific recombination originated from HEK293
ENCFF692FAL	CHIP:H3K27me3:CD4-positive, alpha-beta memory T cell
ENCFF601NLG	CHIP:H3K27ac:CD14-positive monocyte male adult (21 year)
ENCFF301WTK	CHIP:H3K27ac:mesenchymal stem cell originated from H1-hESC
ENCFF103CRE	CHIP:H3K4me1:foreskin keratinocyte male newborn
ENCFF117XJK	CHIP:CTCF:adrenal gland female adult (51 year)
ENCFF854OYD	CHIP:HNRNPK:K562
ENCFF194NPN	CHIP:H3K27ac:temporal lobe male adult (81 year)
ENCFF710EKC	CHIP:ATF7:GM12878
ENCFF477GTH	CHIP:H3K27ac:thoracic aorta male adult (37 years)
ENCFF285DLJ	CHIP:BCLAF1:HepG2
ENCFF662VRT	CHIP:TAF1:liver female child (4 years)
ENCFF448PHV	CHIP:H3K4me3:mammary epithelial cell female adult (50 years)
ENCFF436YJO	CHIP:TARDBP:GM12878
ENCFF186CZK	CHIP:H3K27ac:middle frontal area 46 female adult (75 years)
ENCFF649GIG	CHIP:CUX1:MCF-7
ENCFF791FIG	CHIP:eGFP-TFDP1:K562 genetically modified using stable transfection
ENCFF820KSO	CHIP:eGFP-ZNF600:HEK293 genetically modified using site-specific recombination originated from HEK293
ENCFF556OUI	CHIP:H3K9me2:SU-DHL-6
ENCFF498EZK	CHIP:ZNF579:MCF-7
ENCFF970ISQ	CHIP:eGFP-ZNF148:K562 genetically modified using stable transfection
ENCFF707FCC	CHIP:H3K9me3:brain female embryo (120 days)
ENCFF107XFS	CHIP:PLRG1:HepG2
ENCFF567JHI	CHIP:3xFLAG-SP5:HepG2 genetically modified using CRISPR
ENCFF372YWG	CHIP:H3K4me3:H1-hESC
ENCFF439FBA	CHIP:eGFP-ZNF10:HEK293 genetically modified using site-specific recombination originated from HEK293
ENCFF308QXV	CHIP:H3K36me3:foreskin fibroblast male newborn
ENCFF485JCV	CHIP:eGFP-ZNF184:HEK293 genetically modified using site-specific recombination originated from HEK293
ENCFF501YDC	CHIP:H3K9ac:liver male adult (31 year)
ENCFF609KBN	CHIP:eGFP-BCL11A:HEK293 genetically modified using site-specific recombination originated from HEK293
ENCFF144OXR	CHIP:H3K9me3:natural killer cell male adult (21 year)
ENCFF777EIM	CHIP:H2AFZ:neural stem progenitor cell originated from H9
ENCFF741JWI	CHIP:eGFP-ZNF623:HEK293 genetically modified using site-specific recombination originated from HEK293
ENCFF103YRF	CHIP:H3K27me3:cingulate gyrus male adult (81 year)
ENCFF640DMT	CHIP:H3K4me1:heart right ventricle male child (3 years)
ENCFF911ZOQ	CHIP:H3K4me1:skeletal muscle satellite cell female adult originated from mesodermal cell
ENCFF559WKE	CHIP:EGR1:K562
ENCFF162QDX	CHIP:H3K36me3:colonic mucosa female adult (56 years)
ENCFF656AYV	CHIP:HDAC3:K562
ENCFF846QJB	CHIP:H3K9me3:gastroesophageal sphincter female adult (53 years)
ENCFF046ZOY	CHIP:POLR2A:suprapubic skin female adult (51 year)
ENCFF413JBK	CHIP:H3K4me1:foreskin keratinocyte male newborn
ENCFF976WZF	CHIP:CTCF:upper lobe of left lung male adult (37 years)
ENCFF455RLT	CHIP:CTCF:OCI-LY7
ENCFF947AXY	CHIP:ZFX:C4-2B
ENCFF731PVG	CHIP:eGFP-ZNF26:HEK293 genetically modified using site-specific recombination originated from HEK293
ENCFF535TPQ	CHIP:H3K27me3:neurosphere female embryo (17 weeks) originated from ganglionic eminence
ENCFF017WTF	CHIP:ZNF592:MCF-7
ENCFF592FPI	CHIP:H3K27ac:heart right ventricle male child (3 years)
ENCFF468HHO	CHIP:H3K27ac:placenta embryo (16 weeks)
ENCFF481PMC	CHIP:ATF3:K562
ENCFF158LCC	CHIP:CTCF:spleen male adult (54 years)
ENCFF866XWN	CHIP:ARNT:HepG2
ENCFF910ZUF	CHIP:FOXP1:HepG2
ENCFF226ZWP	CHIP:DACH1:K562
ENCFF605DZE	CHIP:3xFLAG-KDM6A:HepG2 genetically modified using CRISPR
ENCFF490AFN	CHIP:POLR2A:adrenal gland female adult (53 years)
ENCFF311RLQ	CHIP:POLR2A:K562
ENCFF778OGY	CHIP:XRCC5:HepG2
ENCFF065CFJ	CHIP:H3K4me3:cingulate gyrus male adult (81 year)
ENCFF710HLV	CHIP:H3K4me1:subcutaneous abdominal adipose tissue nuclear fraction female adult (81 year)
ENCFF225KQB	CHIP:POLR2AphosphoS5:stomach male adult (37 years)
ENCFF817TFH	CHIP:POLR2A:upper lobe of left lung male adult (54 years)
ENCFF869IEP	CHIP:ZNF830:K562
ENCFF521HRT	CHIP:H3K4me3:Parathyroid adenoma male adult (62 years)
ENCFF098QMC	CHIP:TARDBP:K562
ENCFF385GLF	CHIP:H3K36me3:hepatocyte originated from H9
ENCFF711MPU	CHIP:H3K9me3:iPS-18c female adult (48 years)
ENCFF607JRN	CHIP:H3K27ac:Parathyroid adenoma male adult (65 years)
ENCFF486EQJ	CHIP:H3K36me3:esophagus male adult (34 years)
ENCFF766AYD	CHIP:H3K27ac:breast epithelium female adult (53 years)
ENCFF740JWV	CHIP:H4K5ac:mesendoderm originated from H1-hESC
ENCFF958QFI	CHIP:H3K4me1:trophoblast cell originated from H1-hESC
ENCFF244LXR	CHIP:H3K9me3:pancreas male adult (34 years)
ENCFF721VWV	CHIP:H3K9me3:stomach smooth muscle male adult (59 years)
ENCFF539YKP	CHIP:H3K4me3:spinal cord female embryo (113 days)
ENCFF889OOM	CHIP:H3K4me1:Loucy
ENCFF542YUX	CHIP:H3K56ac:mesendoderm originated from H1-hESC
ENCFF561BGB	CHIP:H3K4me1:endodermal cell originated from HUES64
ENCFF832QFE	CHIP:H3K27me3:ovary female adult (30 years)
ENCFF847VYT	CHIP:SMAD1:K562
ENCFF967TUN	CHIP:CTCF:suprapubic skin male adult (54 years)
ENCFF745YIN	CHIP:GABPA:liver male adult (32 years)
ENCFF337KXY	CHIP:H3K27me3:common myeloid progenitor, CD34-positive
ENCFF475YJV	CHIP:H2AK9ac:IMR-90
ENCFF994ANB	CHIP:H3K36me3:trophoblast cell originated from H1-hESC
ENCFF770CZV	CHIP:MCM7:K562
ENCFF367UUW	CHIP:eGFP-GABPA:MCF-7 genetically modified using stable transfection
ENCFF357JHD	CHIP:ZNF444:MCF-7
ENCFF757GDD	CHIP:POLR2A:stomach female adult (51 year)
ENCFF040ICX	CHIP:H3K36me3:neurosphere female embryo (17 weeks) originated from cortex
ENCFF390VRQ	CHIP:H3K4ac:IMR-90
ENCFF967TET	CHIP:H3K4me1:layer of hippocampus male adult (81 year)
ENCFF931NXG	CHIP:RFX1:K562
ENCFF328RKQ	CHIP:H3K27ac:T-helper 17 cell treated with phorbol 13-acetate 12-myristate , ionomycin
ENCFF569CSW	CHIP:SRF:GM12878
ENCFF894TNN	CHIP:eGFP-SALL1:HEK293 genetically modified using site-specific recombination originated from HEK293
ENCFF597ZGD	CHIP:H3K4me3:cerebellum male adult (53 years)
ENCFF020WCV	CHIP:H3K36me3:middle frontal area 46 male adult (81 year)
ENCFF640UBB	CHIP:H3K27me3:sigmoid colon male adult (34 years)
ENCFF784OCR	CHIP:SNIP1:MCF-7
ENCFF153LTQ	CHIP:H3K27me3:CD4-positive, alpha-beta T cell
ENCFF657WHR	CHIP:H3K9me3:CD8-positive, alpha-beta memory T cell
ENCFF029GLM	CHIP:eGFP-SALL2:HEK293 genetically modified using site-specific recombination originated from HEK293
ENCFF431NKO	CHIP:H3K9me3:trophoblast cell originated from H1-hESC
ENCFF958RRJ	CHIP:H3K4me2:neural cell
ENCFF773MPY	CHIP:H3K4me3:common myeloid progenitor, CD34-positive
ENCFF162UNP	CHIP:EZH2:GM23338 male adult (53 years) originated from GM23248
ENCFF604ZUW	CHIP:EZH2:HCT116
ENCFF329YTM	CHIP:EP300:testis male adult (37 years)
ENCFF087SPC	CHIP:H3K27me3:placental basal plate female embryo (40 weeks)
ENCFF064LQT	CHIP:ATF2:HepG2
ENCFF830DPZ	CHIP:EP300:omental fat pad male adult (54 years)
ENCFF998ZUC	CHIP:TAF15:K562
ENCFF010NMW	CHIP:H3K56ac:H9
ENCFF590LKJ	CHIP:H3K36me3:muscle layer of colon female adult (77 years)
ENCFF376KWR	CHIP:H3K4me1:foreskin melanocyte male newborn
ENCFF722ASP	CHIP:H3K4me1:trophoblast female embryo (20 weeks)
ENCFF589BOI	CHIP:FUS:K562
ENCFF500LDJ	CHIP:H3K4me1:middle frontal area 46 male adult (81 year)
ENCFF322YEU	CHIP:NFATC3:K562
ENCFF786NJZ	CHIP:H3K79me2:B cell female adult (27 years)
ENCFF521VPM	CHIP:PCBP1:K562
ENCFF981FNN	CHIP:H3K4me3:DOHH2
ENCFF244ONW	CHIP:H3K9me3:adrenal gland male adult (37 years)
ENCFF627OFU	CHIP:H3K27ac:urinary bladder male adult (34 years)
ENCFF771KZZ	CHIP:3xFLAG-RAD21:HepG2 genetically modified using CRISPR
ENCFF575ZQY	CHIP:H2BK20ac:IMR-90
ENCFF029WKN	CHIP:H3K4me1:muscle layer of duodenum male adult (73 years)
ENCFF530IRV	CHIP:H3K36me3:mucosa of rectum female adult (61 year)
ENCFF458VHN	CHIP:POLR2A:body of pancreas male adult (37 years)
ENCFF224YHG	CHIP:H3K9me3:IMR-90
ENCFF058NKU	CHIP:H3K9ac:MCF-7
ENCFF726VVG	CHIP:H3K27me3:esophagus squamous epithelium female adult (53 years)
ENCFF605ROH	CHIP:H3K14ac:H1-hESC
ENCFF003DXG	CHIP:H3K4me3:GM12878
ENCFF368UUK	CHIP:H2AFZ:MCF-7
ENCFF797WZE	CHIP:H3K4me3:angular gyrus female adult (75 years)
ENCFF949PZX	CHIP:H3K9me3:muscle layer of duodenum male adult (59 years)
ENCFF242BZH	CHIP:H3K9me3:esophagus squamous epithelium female adult (53 years)
ENCFF605JJH	CHIP:H3K9ac:substantia nigra female adult (75 years)
ENCFF981CZJ	CHIP:H3K27me3:neutrophil
ENCFF014VAP	CHIP:H3K9ac:Karpas-422
ENCFF556MMP	CHIP:H3K27ac:ACC112
ENCFF583VZK	CHIP:H3K4me1:OCI-LY7
ENCFF293HQH	CHIP:H3K36me3:common myeloid progenitor, CD34-positive male adult (42 years)
ENCFF067WTK	CHIP:NANOG:GM23338 male adult (53 years) originated from GM23248
ENCFF718SOR	CHIP:H3K9ac:endocrine pancreas male adult (46 years)
ENCFF574SCO	CHIP:H3K27me3:duodenal mucosa male adult (59 years)
ENCFF121SET	CHIP:HSF1:MCF-7
ENCFF325LPL	CHIP:H3K23me2:H9
ENCFF818IGJ	CHIP:H3K4me1:thyroid gland female adult (53 years)
ENCFF827BUN	CHIP:RFX5:A549
ENCFF847IWJ	CHIP:H3K4me1:germinal matrix male embryo (20 weeks)
ENCFF678FKJ	CHIP:H3K4me1:mesenchymal stem cell originated from H1-hESC
ENCFF055YXU	CHIP:H3K4me1:urinary bladder male adult (34 years)
ENCFF085LTS	CHIP:eGFP-KLF17:HEK293 genetically modified using site-specific recombination originated from HEK293
ENCFF653DDA	CHIP:CHAMP1:K562
ENCFF383WLC	CHIP:H3K9me3:aorta male adult (34 years)
ENCFF596ZSJ	CHIP:CTCF:bipolar neuron originated from GM23338 treated with 0.5 ug/mL doxycycline hyclate for 4 days
ENCFF348LLH	CHIP:FOXA2:HepG2
ENCFF793QFH	CHIP:HNRNPH1:HepG2
ENCFF751QZF	CHIP:CTCF:right atrium auricular region female adult (53 years)
ENCFF626DKO	CHIP:H3K27ac:placental basal plate male embryo (38 weeks)
ENCFF534CCF	CHIP:RFX1:MCF-7
ENCFF601KKI	CHIP:H3K4me1:lung female embryo (82 days)
ENCFF469RQU	CHIP:H3K36me3:iPS DF 19.11 male newborn
ENCFF866DHV	CHIP:CHD2:A549
ENCFF893NOP	CHIP:H3K27me3:heart right ventricle male adult (34 years)
ENCFF977JAS	CHIP:MCM7:K562
ENCFF310WCC	CHIP:POLR2A:upper lobe of left lung female adult (53 years)
ENCFF898WWB	CHIP:EZH2:neural progenitor cell originated from H9
ENCFF604LTF	CHIP:H3K27ac:transverse colon male adult (54 years)
ENCFF291BYX	CHIP:H3K9me3:cingulate gyrus female adult (75 years)
ENCFF651IGX	CHIP:H3K27ac:ascending aorta female adult (53 years)
ENCFF621RES	CHIP:H3K9me3:cingulate gyrus male adult (81 year)
ENCFF978QZR	CHIP:eGFP-ZNF768:HEK293 genetically modified using site-specific recombination originated from HEK293
ENCFF863VDR	CHIP:CTCF:gastrocnemius medialis female adult (51 year)
ENCFF583TMU	CHIP:3xFLAG-KMT2B:HepG2 genetically modified using CRISPR
ENCFF910GAU	CHIP:CTCF:OCI-LY1
ENCFF722YGP	CHIP:3xFLAG-HMG20A:HepG2 genetically modified using CRISPR
ENCFF198UIH	CHIP:eGFP-ZNF76:HEK293 genetically modified using site-specific recombination originated from HEK293
ENCFF629RRF	CHIP:ZNF24:GM12878
ENCFF297ZVT	CHIP:H3K36me3:neutrophil male
ENCFF711WLJ	CHIP:SAFB:K562
ENCFF521BFE	CHIP:H3K36me3:small intestine female adult (30 years)
ENCFF983HIO	CHIP:H3K27ac:right cardiac atrium male adult (34 years)
ENCFF772SIL	CHIP:H3K4me3:placenta male embryo (16 weeks)
ENCFF786YLI	CHIP:CTCF:esophagus muscularis mucosa female adult (53 years)
ENCFF292GRD	CHIP:H3K79me2:SK-N-SH
ENCFF051KWV	CHIP:eGFP-ZIK1:HEK293 genetically modified using site-specific recombination originated from HEK293
ENCFF791ZIC	CHIP:ZNF622:GM12878
ENCFF088GRY	CHIP:HDAC2:K562
ENCFF491HAF	CHIP:H3K4me3:foreskin keratinocyte male newborn
ENCFF895GSC	CHIP:H3K4me3:muscle layer of duodenum male adult (73 years)
ENCFF603RHJ	CHIP:H3K4me1:heart right ventricle male adult (34 years)
ENCFF158CYH	CHIP:eGFP-KLF9:HEK293 genetically modified using site-specific recombination originated from HEK293
ENCFF149KEA	CHIP:H3K9ac:OCI-LY1
ENCFF993HZN	CHIP:eGFP-ZNF280C:HEK293 genetically modified using site-specific recombination originated from HEK293
ENCFF981JSZ	CHIP:H3K27me3:layer of hippocampus male adult (73 years)
ENCFF939VMB	CHIP:eGFP-ZBTB44:HEK293 genetically modified using site-specific recombination originated from HEK293
ENCFF657DIW	CHIP:RNF2:K562
ENCFF900REU	CHIP:CREM:K562
ENCFF236HUG	CHIP:H3K4me3:CD4-positive, alpha-beta memory T cell
ENCFF866QGH	CHIP:H3K36me3:spleen female adult (30 years)
ENCFF275XPP	CHIP:H3K36me3:esophagus squamous epithelium female adult (53 years)
ENCFF645VAU	CHIP:MCM5:K562
ENCFF507JDZ	CHIP:H3K4me3:foreskin fibroblast male newborn
ENCFF843EUT	CHIP:eGFP-ZNF639:HEK293 genetically modified using site-specific recombination originated from HEK293
ENCFF288IVG	CHIP:H3K36me3:right lobe of liver female adult (53 years)
ENCFF574PCV	CHIP:FOXA2:liver female child (4 years)
ENCFF777EGG	CHIP:H3K27me3:CD14-positive monocyte male adult (21 year)
ENCFF119EVR	CHIP:H3K18ac:trophoblast cell originated from H1-hESC
ENCFF133RYX	CHIP:RAD51:HepG2
ENCFF777XEM	CHIP:H3K4me3:NCI-H929
ENCFF648TPI	CHIP:H3K27ac:adipose tissue male adult (34 years)
ENCFF057OBD	CHIP:H3K9me3:transverse colon male adult (37 years)
ENCFF129RUF	CHIP:H3K36me3:thoracic aorta male adult (37 years)
ENCFF343CJE	CHIP:H3K36me3:mucosa of stomach male adult (59 years)
ENCFF282TMZ	CHIP:H3K36me3:spinal cord female embryo (113 days)
ENCFF580RBF	CHIP:H3K36me3:stomach smooth muscle male adult (59 years)
ENCFF884IIL	CHIP:CTCF:DOHH2
ENCFF302PLG	CHIP:NFXL1:K562
ENCFF064NJL	CHIP:H3K9ac:heart male embryo (105 days)
ENCFF816UQX	CHIP:SP1:liver male adult (32 years)
ENCFF312ZCJ	CHIP:H3K9me3:layer of hippocampus male adult (73 years)
ENCFF065RHP	CHIP:NBN:K562
ENCFF055NYH	CHIP:H3K79me2:Parathyroid adenoma male adult (65 years)
ENCFF352FRL	CHIP:KAT8:K562
ENCFF154JOJ	CHIP:H3K9me3:heart right ventricle male child (3 years)
ENCFF627DBB	CHIP:H3K27ac:spleen female adult (30 years)
ENCFF034GQG	CHIP:H3K4me2:MM.1S
ENCFF199QXO	CHIP:H3K9ac:skeletal muscle tissue female adult (72 years)
ENCFF753WRC	CHIP:3xFLAG-KDM1A:HepG2 genetically modified using CRISPR
ENCFF721URL	CHIP:H3K4me3:IMR-90
ENCFF669GZJ	CHIP:H3K27me3:esophagus male adult (34 years)
ENCFF294OXN	CHIP:EZH2phosphoT487:SU-DHL-6
ENCFF439FLW	CHIP:EP300:gastroesophageal sphincter female adult (53 years)
ENCFF304IIJ	CHIP:CTCF:omental fat pad male adult (37 years)
ENCFF979SUI	CHIP:H3K4me1:myoepithelial cell of mammary gland female adult (33 years)
ENCFF137GVV	CHIP:H3K36me3:foreskin keratinocyte male newborn
ENCFF131BZQ	CHIP:HLTF:K562
ENCFF431KKT	CHIP:H3K9me3:smooth muscle cell originated from H9
ENCFF588JAY	CHIP:SUZ12:HEK293T
ENCFF912GHA	CHIP:SUZ12:GM12878
ENCFF597SVQ	CHIP:POLR2A:gastroesophageal sphincter male adult (54 years)
ENCFF415CUC	CHIP:eGFP-ATF1:K562 genetically modified using stable transfection originated from K562
ENCFF883YBM	CHIP:HES1:K562
ENCFF514ZYW	CHIP:H3K36me3:HCT116
ENCFF601GYH	CHIP:H3K4me1:T-helper 17 cell treated with phorbol 13-acetate 12-myristate , ionomycin
ENCFF531VJG	CHIP:3xFLAG-FOXA3:HepG2 genetically modified using CRISPR
ENCFF543DHU	CHIP:eGFP-CREB3:K562 genetically modified using stable transfection
ENCFF664AMM	CHIP:eGFP-ZNF16:HEK293 genetically modified using site-specific recombination originated from HEK293
ENCFF187IFT	CHIP:H3K9ac:HCT116
ENCFF614MKK	CHIP:H3K4me1:brain female embryo (120 days)
ENCFF017PMA	CHIP:H3K4me1:MM.1S
ENCFF462WGK	CHIP:H3K27ac:adrenal gland male adult (37 years)
ENCFF886XRG	CHIP:FOXA1:HEK293T
ENCFF776TQY	CHIP:eGFP-CEBPG:MCF-7 genetically modified using stable transfection
ENCFF883NAP	CHIP:H3K27ac:esophagus muscularis mucosa female adult (53 years)
ENCFF486AVO	CHIP:H3K4me3:kidney female embryo (120 days)
ENCFF487IOR	CHIP:3xFLAG-ETV5:HepG2 genetically modified using CRISPR
ENCFF327JSZ	CHIP:EZH2phosphoT487:GM23248
ENCFF742SOT	CHIP:ZNF207:MCF-7
ENCFF899YMS	CHIP:eGFP-ZNF311:HEK293 genetically modified using site-specific recombination originated from HEK293
ENCFF670PUL	CHIP:POLR2A:gastroesophageal sphincter female adult (53 years)
ENCFF224OLU	CHIP:H3K9ac:ES-I3
ENCFF462HVU	CHIP:H3K4me3:chorionic villus male embryo (16 weeks)
ENCFF717QXO	CHIP:H3K4me3:naive thymus-derived CD4-positive, alpha-beta T cell
ENCFF586QFS	CHIP:RXRA:liver male adult (32 years)
ENCFF418IUK	CHIP:H3K4me1:stomach female embryo (96 days)
ENCFF284YVG	CHIP:eGFP-PRDM1:HEK293 genetically modified using site-specific recombination originated from HEK293
ENCFF042QGF	CHIP:ZNF24:K562
ENCFF197WCC	CHIP:H3K9ac:skeletal muscle satellite cell female adult originated from mesodermal cell
ENCFF369UBB	CHIP:H3K36me3:mesodermal cell originated from HUES64
ENCFF438RHT	CHIP:H3K4me3:kidney male adult (50 years)
ENCFF360BPK	CHIP:H3K27me3:iPS DF 19.11 male newborn
ENCFF448WRF	CHIP:H3K4me1:neurosphere female embryo (17 weeks) originated from cortex
ENCFF414ANN	CHIP:TAF9B:K562
ENCFF307BSP	CHIP:H3K36me3:lung female embryo (96 days)
ENCFF494KSM	CHIP:H3K36me3:transverse colon male adult (54 years)
ENCFF933FCB	CHIP:TBL1XR1:HepG2
ENCFF389WJM	CHIP:ZNF384:HepG2
ENCFF417EIW	CHIP:H3K36me3:gastrocnemius medialis female adult (53 years)
ENCFF653KIU	CHIP:CTCF:transverse colon male adult (37 years)
ENCFF152NWJ	CHIP:ZMYM3:K562
ENCFF510GVZ	CHIP:eGFP-ZNF175:HEK293 genetically modified using site-specific recombination originated from HEK293
ENCFF499VWN	CHIP:H3K27me3:CD8-positive, alpha-beta T cell male adult (37 years)
ENCFF823NMC	CHIP:H3K4me3:neurosphere embryo (15 weeks) originated from ganglionic eminence
ENCFF573NUO	CHIP:H3K27me3:ascending aorta female adult (51 year)
ENCFF752PDZ	CHIP:TFAP4:HepG2
ENCFF898ZTX	CHIP:POLR2A:gastrocnemius medialis female adult (53 years)
ENCFF217USF	CHIP:H3K9me3:radial glial cell genetically modified using stable transfection originated from H9
ENCFF810HHZ	CHIP:H3K27ac:peripheral blood mononuclear cell male adult (39 years)
ENCFF903ZFE	CHIP:H3K9ac:neural progenitor cell originated from H9
ENCFF615TSW	CHIP:H3K9me3:spleen female adult (53 years)
ENCFF974AEG	CHIP:H3K36me3:gastrocnemius medialis male adult (54 years)
ENCFF581ZXS	CHIP:eGFP-ZNF366:HEK293 genetically modified using site-specific recombination originated from HEK293
ENCFF019EEM	CHIP:TAL1:K562
ENCFF961GMN	CHIP:H3K4me2:Parathyroid adenoma male adult (62 years)
ENCFF795RWB	CHIP:POLR2A:transverse colon female adult (53 years)
ENCFF720MIG	CHIP:MLLT1:K562
ENCFF069RMH	CHIP:H3K4me3:heart right ventricle male child (3 years)
ENCFF454AJP	CHIP:YBX1:K562
ENCFF421TPV	CHIP:H3K27ac:foreskin fibroblast male newborn
ENCFF308CRA	CHIP:3xFLAG-GATAD1:HepG2 genetically modified using CRISPR
ENCFF285IPK	CHIP:H3K9me3:caudate nucleus male adult (81 year)
ENCFF031HSG	CHIP:HES1:MCF-7
ENCFF341OYD	CHIP:H3K27me3:heart left ventricle male child (3 years)
ENCFF347RWX	CHIP:CREB3L1:K562
ENCFF138TTW	CHIP:H3K27me3:subcutaneous abdominal adipose tissue nuclear fraction female adult (25 years)
ENCFF324TEB	CHIP:H3K27me3:lung female embryo (120 days)
ENCFF383GNY	CHIP:H3K4me1:liver male adult (31 year)
ENCFF669NEV	CHIP:H3K9ac:SK-N-MC
ENCFF024TKA	CHIP:H3K9me3:endocrine pancreas adult (59 years)
ENCFF928JXF	CHIP:H3K4me1:heart left ventricle male adult (34 years)
ENCFF853TTW	CHIP:CREB1:HepG2
ENCFF779GAL	CHIP:HNRNPLL:K562
ENCFF217VXB	CHIP:H3K4me1:ovary female adult (30 years)
ENCFF642OLV	CHIP:EZH2:SK-N-MC
ENCFF113RTQ	CHIP:MTA2:K562
ENCFF914CIK	CHIP:H3K27me3:mid-neurogenesis radial glial cells genetically modified using stable transfection originated from H9
ENCFF798TPW	CHIP:H3K27me3:luminal epithelial cell of mammary gland female adult (33 years)
ENCFF960LHQ	CHIP:H3K36me3:temporal lobe male adult (81 year)
ENCFF471NDH	CHIP:H3K9ac:SU-DHL-6
ENCFF129ETR	CHIP:ASH1L:K562
ENCFF831LSX	CHIP:KDM1A:HepG2
ENCFF593GVE	CHIP:H3K4me1:foreskin keratinocyte male newborn
ENCFF601TLP	CHIP:H3K9me3:T-cell male adult (21 year)
ENCFF887OHO	CHIP:3xFLAG-MIER2:HepG2 genetically modified using CRISPR
ENCFF720XZQ	CHIP:H3K4ac:mesenchymal stem cell originated from H1-hESC
ENCFF229VFD	CHIP:PKNOX1:K562
ENCFF939SGH	CHIP:H3K4me1:spleen female adult (30 years)
ENCFF783NGV	CHIP:H3K4me1:adipocyte originated from mesenchymal stem cell
ENCFF819TJP	CHIP:CSDE1:MCF-7
ENCFF984WNZ	CHIP:EP300:esophagus muscularis mucosa female adult (53 years)
ENCFF390RDZ	CHIP:3xFLAG-HOMEZ:HepG2 genetically modified using CRISPR
ENCFF885FVT	CHIP:H3K4me1:cingulate gyrus female adult (75 years)
ENCFF094AZY	CHIP:H3K9me3:CD4-positive, alpha-beta memory T cell
ENCFF676UXN	CHIP:ZNF207:GM12878
ENCFF134JNY	CHIP:eGFP-ZNF24:K562 genetically modified using stable transfection
ENCFF835XJJ	CHIP:NCOA4:K562
ENCFF530LGP	CHIP:PHF21A:K562
ENCFF242LAQ	CHIP:H3K36me3:MM.1S
ENCFF187MZK	CHIP:PRDM10:K562
ENCFF511ZZY	CHIP:H3K4me3:placenta embryo (16 weeks)
ENCFF192FUE	CHIP:H3K9ac:SK-N-SH
ENCFF738RCM	CHIP:CDC5L:K562
ENCFF888CPZ	CHIP:H3K4me1:esophagus squamous epithelium female adult (53 years)
ENCFF053EPF	CHIP:POLR2A:stomach male adult (54 years)
ENCFF560BAF	CHIP:H3K4me3:foreskin fibroblast male newborn
ENCFF278UPX	CHIP:POLR2A:prostate gland male adult (54 years)
ENCFF151YZO	CHIP:H3K4me3:ascending aorta female adult (53 years)
ENCFF472YNZ	CHIP:H3K27ac:layer of hippocampus female adult (75 years)
ENCFF231XXF	CHIP:H2BK15ac:neural stem progenitor cell originated from H1-hESC
ENCFF228HNI	CHIP:FOS:IMR-90
ENCFF492DSP	CHIP:ETV6:K562
ENCFF575IJZ	CHIP:H2AFZ:IMR-90
ENCFF579UBJ	CHIP:H3K4me2:GM23248
ENCFF688DBU	CHIP:H3K27ac:neural cell
ENCFF127MNH	CHIP:3xFLAG-MLX:HepG2 genetically modified using CRISPR
ENCFF560IHK	CHIP:CTCF:SU-DHL-6
ENCFF527AQC	CHIP:eGFP-ZNF394:HEK293 genetically modified using site-specific recombination originated from HEK293
ENCFF118RYN	CHIP:H3F3A:SK-N-SH
ENCFF573GSH	CHIP:CTCF:neural progenitor cell originated from H9
ENCFF406DST	CHIP:eGFP-ZNF561:HEK293 genetically modified using site-specific recombination originated from HEK293
ENCFF764OEC	CHIP:eGFP-KLF9:MCF-7 genetically modified using stable transfection
ENCFF260TTI	CHIP:H3K4me2:mesendoderm originated from H1-hESC
ENCFF270SIE	CHIP:H3K36me3:layer of hippocampus male adult (81 year)
ENCFF069ETX	CHIP:eGFP-PTRF:K562 genetically modified using stable transfection
ENCFF008ABX	CHIP:FOXA1:MCF-7
ENCFF791HEH	CHIP:H3K36me3:neurosphere female embryo (17 weeks) originated from ganglionic eminence
ENCFF080SCQ	CHIP:H3K36me3:tibial artery female adult (53 years)
ENCFF659KLD	CHIP:SNRNP70:HepG2
ENCFF362YRX	CHIP:H3K4me3:muscle of leg female embryo (110 days)
ENCFF182VPC	CHIP:H3K27me3:aorta female adult (30 years)
ENCFF710OZO	CHIP:H3K4me3:stomach male adult (34 years)
ENCFF571UTM	CHIP:H3K4ac:H1-hESC
ENCFF954FLY	CHIP:COPS2:K562
ENCFF536HIX	CHIP:H3K4me1:smooth muscle cell originated from H9
ENCFF204RHD	CHIP:eGFP-NR4A1:K562 genetically modified using stable transfection
ENCFF384DPM	CHIP:H3K4me3:neurosphere female embryo (17 weeks) originated from ganglionic eminence
ENCFF432XEL	CHIP:3xFLAG-PPARG:HepG2 genetically modified using CRISPR
ENCFF558MZX	CHIP:H3K36me3:placenta female embryo (113 days)
ENCFF160ISV	CHIP:EZH2:GM23248
ENCFF757YCH	CHIP:POLR2A:transverse colon male adult (54 years)
ENCFF026WLD	CHIP:H3K27ac:stomach female adult (53 years)
ENCFF958RCA	CHIP:H3K9me3:prostate male adult (54 years)
ENCFF820FLV	CHIP:H3K27me3:mammary epithelial cell female adult (18 years)
ENCFF416FPU	CHIP:eGFP-ZFP3:HEK293 genetically modified using site-specific recombination originated from HEK293
ENCFF478YJL	CHIP:NRF1:MCF-7
ENCFF847NNM	CHIP:H3K36me3:radial glial cell genetically modified using stable transfection originated from H9
ENCFF707FBC	CHIP:H3K4me3:common myeloid progenitor, CD34-positive female adult (33 years)
ENCFF568YMA	CHIP:H3K27me3:fibroblast of breast female adult (26 years)
ENCFF440JSE	CHIP:H3K4me1:ectodermal cell originated from embryonic stem cell
ENCFF446UUC	CHIP:H3K36me3:adipocyte originated from mesenchymal stem cell
ENCFF413WUI	CHIP:REST:K562
ENCFF701MUZ	CHIP:H3K27ac:CD4-positive, alpha-beta T cell treated with phorbol 13-acetate 12-myristate , ionomycin
ENCFF786JIS	CHIP:RNF2:K562
ENCFF385ABB	CHIP:eGFP-ZNF132:HEK293 genetically modified using site-specific recombination originated from HEK293
ENCFF308NHY	CHIP:MCM2:K562
ENCFF902BRN	CHIP:GABPB1:K562
ENCFF486KWO	CHIP:H3K27me3:neural progenitor cell originated from H9
ENCFF381JBK	CHIP:H3K4me3:ovary female adult (30 years)
ENCFF218QWU	CHIP:MAFF:HeLa-S3
ENCFF771CRO	CHIP:eGFP-SP3:HEK293 genetically modified using site-specific recombination originated from HEK293
ENCFF087QEY	CHIP:H3K36me3:colonic mucosa female adult (73 years)
ENCFF559CVP	CHIP:3xFLAG-CEBPA:HepG2 genetically modified using CRISPR
ENCFF292XMX	CHIP:H3K36me3:heart right ventricle male adult (34 years)
ENCFF950NNK	CHIP:POLR2A:uterus female adult (53 years)
ENCFF786YHA	CHIP:EWSR1:K562
ENCFF228NZS	CHIP:ZC3H8:K562
ENCFF942CMQ	CHIP:H3K4me3:brain male embryo (122 days)
ENCFF058CLL	CHIP:H3K27me3:smooth muscle cell originated from H9
ENCFF761ZQJ	CHIP:H3K27me3:amnion male embryo (16 weeks)
ENCFF030VBS	CHIP:H3K36me3:mesendoderm originated from H1-hESC
ENCFF529UHP	CHIP:NFRKB:HepG2
ENCFF159FEG	CHIP:TARDBP:HepG2
ENCFF308UOK	CHIP:ATF4:K562
ENCFF928WEU	CHIP:HDGF:GM12878
ENCFF853FVW	CHIP:CTCF:gastroesophageal sphincter female adult (51 year)
ENCFF673DEB	CHIP:H3K4me3:mucosa of rectum female adult (61 year)
ENCFF307HCZ	CHIP:H3K4me1:skeletal muscle tissue
ENCFF509ZSV	CHIP:H3K9ac:subcutaneous abdominal adipose tissue nuclear fraction female adult (59 years)
ENCFF985OQZ	CHIP:H3K9me3:brain female embryo (17 weeks)
ENCFF872WHG	CHIP:eGFP-REPIN1:HEK293 genetically modified using site-specific recombination originated from HEK293
ENCFF154YUA	CHIP:H3K9ac:kidney male adult (50 years)
ENCFF913FVO	CHIP:H3K27me3:foreskin melanocyte male newborn
ENCFF233SKC	CHIP:POLR2A:esophagus squamous epithelium female adult (53 years)
ENCFF614KES	CHIP:EP300:subcutaneous adipose tissue female adult (53 years)
ENCFF189NUC	CHIP:H3K4me1:gastrocnemius medialis male adult (37 years)
ENCFF830TIW	CHIP:H3K4me3:duodenal mucosa male adult (76 years)
ENCFF057THX	CHIP:eGFP-ZNF584:K562 genetically modified using CRISPR
ENCFF911PGT	CHIP:H3K9me3:esophagus male adult (34 years)
ENCFF214MPJ	CHIP:H3K4me1:substantia nigra female adult (75 years)
ENCFF680UAP	CHIP:H3K36me3:muscle of leg female embryo (110 days)
ENCFF630HIW	CHIP:H3K27ac:heart left ventricle male adult (34 years)
ENCFF106GWO	CHIP:H3K36me3:sigmoid colon female adult (53 years)
ENCFF808CTN	CHIP:AGO2:HepG2
ENCFF894YHR	CHIP:H3K9ac:foreskin melanocyte male newborn
ENCFF723TXS	CHIP:H3K4me1:SK-N-MC
ENCFF310YOJ	CHIP:H3K9ac:subcutaneous abdominal adipose tissue nuclear fraction female adult (41 year)
ENCFF266MQE	CHIP:H4K20me1:PC-9
ENCFF681BXS	CHIP:POLR2A:lower leg skin male adult (54 years)
ENCFF557FCH	CHIP:H3K4me3:HUES48
ENCFF782QHB	CHIP:TRIP13:K562
ENCFF314DQL	CHIP:POLR2A:tibial nerve female adult (51 year)
ENCFF079OZR	CHIP:H3K79me2:GM23338 male adult (53 years) originated from GM23248
ENCFF981KCA	CHIP:ARNT:K562
ENCFF636YCB	CHIP:ZBTB11:MCF-7
ENCFF133PYQ	CHIP:PTBP1:HepG2
ENCFF351DSM	CHIP:3xFLAG-DNMT3B:HepG2 genetically modified using CRISPR
ENCFF144TOB	CHIP:POLR2A:esophagus squamous epithelium male adult (37 years)
ENCFF067MDM	CHIP:H3K27ac:peripheral blood mononuclear cell female adult (28 years)
ENCFF584FVR	CHIP:ZKSCAN1:HepG2
ENCFF564KJB	CHIP:3xFLAG-ZNF205:HepG2 genetically modified using CRISPR
ENCFF119OVG	CHIP:H3K4me3:middle frontal area 46 female adult (75 years)
ENCFF143CCT	CHIP:H3K27me3:large intestine male embryo (108 days)
ENCFF939SCH	CHIP:SMARCE1:K562
ENCFF134TOV	CHIP:H3K36me3:tibial nerve female adult (53 years)
ENCFF836TFW	CHIP:eGFP-ZBTB40:K562 genetically modified using CRISPR
ENCFF763AVY	CHIP:EP300:ovary female adult (51 year)
ENCFF005WUD	CHIP:H4K20me1:Karpas-422
ENCFF159LQN	CHIP:3xFLAG-ERF:HepG2 genetically modified using CRISPR
ENCFF463XAL	CHIP:eGFP-ZNF518A:HEK293 genetically modified using site-specific recombination originated from HEK293
ENCFF278PDS	CHIP:3xFLAG-ATF1:K562 genetically modified using CRISPR
ENCFF165JCH	CHIP:H3K36me3:myoepithelial cell of mammary gland female adult (36 years)
ENCFF714OII	CHIP:GATAD2A:K562
ENCFF825WLX	CHIP:KDM5A:H1-hESC
ENCFF390DQO	CHIP:H3K27me3:spleen female adult (53 years)
ENCFF987TME	CHIP:H3K4me1:gastrocnemius medialis male adult (54 years)
ENCFF774BWO	CHIP:H3K4me1:HCT116
ENCFF451CYN	CHIP:H2BK5ac:H1-hESC
ENCFF220PSW	CHIP:H3K4me3:naive thymus-derived CD4-positive, alpha-beta T cell
ENCFF974GIJ	CHIP:H3K27me3:B cell female adult (27 years)
ENCFF415HOL	CHIP:MYBL2:K562
ENCFF669MCA	CHIP:H3K36me3:peripheral blood mononuclear cell male adult (32 years)
ENCFF545DRY	CHIP:H3K9ac:adipocyte originated from mesenchymal stem cell
ENCFF435KGO	CHIP:H3K4me3:common myeloid progenitor, CD34-positive male adult
ENCFF127GCV	CHIP:eGFP-ZNF189:HEK293 genetically modified using site-specific recombination originated from HEK293
ENCFF755INA	CHIP:H4K91ac:IMR-90
ENCFF179IKX	CHIP:H3K36me3:common myeloid progenitor, CD34-positive female adult (33 years)
ENCFF840MKR	CHIP:H3K4me2:Loucy
ENCFF542LHD	CHIP:H3K36me3:stomach female adult (53 years)
ENCFF095DEK	CHIP:H3K9ac:iPS-20b male adult (55 years)
ENCFF433GKF	CHIP:H3K9me3:tibial artery female adult (53 years)
ENCFF323SGW	CHIP:H3K4me3:CD8-positive, alpha-beta T cell male adult (28 years)
ENCFF090ECP	CHIP:eGFP-DIDO1:K562 genetically modified using stable transfection
ENCFF911IYO	CHIP:ZNF316:K562
ENCFF688WRA	CHIP:eGFP-ZNF544:HEK293 genetically modified using site-specific recombination originated from HEK293
ENCFF051CKS	CHIP:NCOA6:K562
ENCFF607RBE	CHIP:H3K4me3:stomach smooth muscle male adult (59 years)
ENCFF869EBO	CHIP:NR2F2:liver female child (4 years)
ENCFF798DTB	CHIP:H3K9me3:muscle layer of duodenum male adult (73 years)
ENCFF405BPK	CHIP:H3K4me1:neural stem progenitor cell originated from H9
ENCFF811AVZ	CHIP:PHB2:HepG2
ENCFF529KNT	CHIP:H3K27ac:spleen male child (3 years)
ENCFF563RCJ	CHIP:H3K4me1:common myeloid progenitor, CD34-positive
ENCFF043ZLX	CHIP:POLR2AphosphoS5:transverse colon female adult (51 year)
ENCFF041CMH	CHIP:H3K4me3:muscle layer of colon female adult (56 years)
ENCFF896XZH	CHIP:E2F7:K562
ENCFF193XGX	CHIP:FOXK2:HepG2
ENCFF813MOH	CHIP:H4K8ac:mesenchymal stem cell originated from H1-hESC
ENCFF927LSQ	CHIP:H3K4me3:foreskin keratinocyte male newborn
ENCFF464YGC	CHIP:CTCF:stomach female adult (51 year)
ENCFF856NOM	CHIP:3xFLAG-ZNF580:HepG2 genetically modified using CRISPR
ENCFF421KUP	CHIP:COPS2:MCF-7
ENCFF722IZG	CHIP:H3K36me3:iPS DF 6.9 male newborn
ENCFF319YAI	CHIP:ZNF592:GM12878
ENCFF849BNL	CHIP:POLR2A:lower leg skin male adult (37 years)
ENCFF728OAR	CHIP:EHMT2:K562
ENCFF112QRR	CHIP:CTCF:coronary artery female adult (53 years)
ENCFF349SHQ	CHIP:H3K9ac:myoepithelial cell of mammary gland female adult (33 years)
ENCFF043ACF	CHIP:H3K9me2:bipolar neuron originated from GM23338 treated with 0.5 ug/mL doxycycline hyclate for 4 days
[truncated: 3,314 more rows]

## Sheet: Roadmap
ID	Description
E096	Lung-H3K27ac
E065	Aorta-H3K27ac
E097	Ovary-H3K27ac
E113	Spleen-H3K27ac
E112	Thymus-H3K27ac
E094	Gastric-H3K27ac
E098	Pancreas-H3K27ac
E079	Esophagus-H3K27ac
E066	Adult_Liver-H3K27ac
E129	Osteoblasts-H3K27ac
E093	Fetal_Thymus-H3K27ac
E003	H1_Cell_Line-H3K27ac
E008	H9_Cell_Line-H3K27ac
E100	Psoas_Muscle-H3K27ac
E104	Right_Atrium-H3K27ac
E092	Fetal_Stomach-H3K27ac
E123	K562_Leukemia-H3K27ac
E106	Sigmoid_Colon-H3K27ac
E063	Adipose_Nuclei-H3K27ac
E075	Colonic_Mucosa-H3K27ac
E091	Fetal_Placenta-H3K27ac
E095	Left_Ventricle-H3K27ac
E015	HUES6_Cell_Line-H3K27ac
E017	IMR90_Cell_Line-H3K27ac
E125	NH-A_Astrocytes-H3K27ac
E099	Placenta_Amnion-H3K27ac
E105	Right_Ventricle-H3K27ac
E109	Small_Intestine-H3K27ac
E090	Fetal_Muscle_Leg-H3K27ac
E014	HUES48_Cell_Line-H3K27ac
E016	HUES64_Cell_Line-H3K27ac
E019	iPS-18_Cell_Line-H3K27ac
E087	Pancreatic_Islets-H3K27ac
E020	iPS-20b_Cell_Line-H3K27ac
E029	CD14_Primary_Cells-H3K27ac
E046	CD56_Primary_Cells-H3K27ac
E089	Fetal_Muscle_Trunk-H3K27ac
E067	Brain_Angular_Gyrus-H3K27ac
E076	Colon_Smooth_Muscle-H3K27ac
E080	Fetal_Adrenal_Gland-H3K27ac
E115	Dnd41_TCell_Leukemia-H3K27ac
E103	Rectal_Smooth_Muscle-H3K27ac
E021	iPS_DF_6.9_Cell_Line-H3K27ac
E069	Brain_Cingulate_Gyrus-H3K27ac
E084	Fetal_Intestine_Large-H3K27ac
E085	Fetal_Intestine_Small-H3K27ac
E128	NHLF_Lung_Fibroblasts-H3K27ac
E111	Stomach_Smooth_Muscle-H3K27ac
E068	Brain_Anterior_Caudate-H3K27ac
E073	Brain_Mid_Frontal_Lobe-H3K27ac
E074	Brain_Substantia_Nigra-H3K27ac
E078	Duodenum_Smooth_Muscle-H3K27ac
E116	GM12878_Lymphoblastoid-H3K27ac
E101	Rectal_Mucosa.Donor_29-H3K27ac
E102	Rectal_Mucosa.Donor_31-H3K27ac
E108	Skeletal_Muscle_Female-H3K27ac
E022	iPS_DF_19.11_Cell_Line-H3K27ac
E038	CD4_Naive_Primary_Cells-H3K27ac
E047	CD8_Naive_Primary_Cells-H3K27ac
E119	HMEC_Mammary_Epithelial-H3K27ac
E124	Monocytes-CD14+_RO01746-H3K27ac
E071	Brain_Hippocampus_Middle-H3K27ac
E037	CD4_Memory_Primary_Cells-H3K27ac
E048	CD8_Memory_Primary_Cells-H3K27ac
E117	HeLa-S3_Cervical_Carcinoma-H3K27ac
E043	CD4+_CD25-_Th_Primary_Cells-H3K27ac
E072	Brain_Inferior_Temporal_Lobe-H3K27ac
E127	NHEK-Epidermal_Keratinocytes-H3K27ac
E120	HSMM_Skeletal_Muscle_Myoblasts-H3K27ac
E118	HepG2_Hepatocellular_Carcinoma-H3K27ac
E034	CD3_Primary_Cells_Peripheral_UW-H3K27ac
E114	A549_EtOH_0.02pct_Lung_Carcinoma-H3K27ac
E032	CD19_Primary_Cells_Peripheral_UW-H3K27ac
E126	NHDF-Ad_Adult_Dermal_Fibroblasts-H3K27ac
E006	H1_Derived_Mesenchymal_Stem_Cells-H3K27ac
E050	Mobilized_CD34_Primary_Cells_Female-H3K27ac
E044	CD4+_CD25+_CD127-_Treg_Primary_Cells-H3K27ac
E039	CD4+_CD25-_CD45RA+_Naive_Primary_Cells-H3K27ac
E045	CD4+_CD25int_CD127+_Tmem_Primary_Cells-H3K27ac
E122	HUVEC_Umbilical_Vein_Endothelial_Cells-H3K27ac
E040	CD4+_CD25-_CD45RO+_Memory_Primary_Cells-H3K27ac
E004	H1_BMP4_Derived_Mesendoderm_Cultured_Cells-H3K27ac
E005	H1_BMP4_Derived_Trophoblast_Cultured_Cells-H3K27ac
E062	Peripheral_Blood_Mononuclear_Primary_Cells-H3K27ac
E012	hESC_Derived_CD56+_Ectoderm_Cultured_Cells-H3K27ac
E013	hESC_Derived_CD56+_Mesoderm_Cultured_Cells-H3K27ac
E011	hESC_Derived_CD184+_Endoderm_Cultured_Cells-H3K27ac
E007	H1_Derived_Neuronal_Progenitor_Cultured_Cells-H3K27ac
E055	Penis_Foreskin_Fibroblast_Primary_Cells_skin01-H3K27ac
E056	Penis_Foreskin_Fibroblast_Primary_Cells_skin02-H3K27ac
E059	Penis_Foreskin_Melanocyte_Primary_Cells_skin01-H3K27ac
E061	Penis_Foreskin_Melanocyte_Primary_Cells_skin03-H3K27ac
E058	Penis_Foreskin_Keratinocyte_Primary_Cells_skin03-H3K27ac
E121	HSMMtube_Skeletal_Muscle_Myotubes_Derived_from_HSMM-H3K27ac
E026	Bone_Marrow_Derived_Mesenchymal_Stem_Cell_Cultured_Cells-H3K27ac
E042	CD4+_CD25-_IL17+_PMA-Ionomcyin_stimulated_Th17_Primary_Cells-H3K27ac
E041	CD4+_CD25-_IL17-_PMA-Ionomycin_stimulated_MACS_purified_Th_Primary_Cells-H3K27ac
E049	Chondrocytes_from_Bone_Marrow_Derived_Mesenchymal_Stem_Cell_Cultured_Cells-H3K27ac
E096	Lung-H3K27me3
E024	4star-H3K27me3
E065	Aorta-H3K27me3
E097	Ovary-H3K27me3
E113	Spleen-H3K27me3
E112	Thymus-H3K27me3
E094	Gastric-H3K27me3
E098	Pancreas-H3K27me3
E079	Esophagus-H3K27me3
E088	Fetal_Lung-H3K27me3
E066	Adult_Liver-H3K27me3
E083	Fetal_Heart-H3K27me3
E129	Osteoblasts-H3K27me3
E028	Breast_vHMEC-H3K27me3
E086	Fetal_Kidney-H3K27me3
E093	Fetal_Thymus-H3K27me3
E003	H1_Cell_Line-H3K27me3
E008	H9_Cell_Line-H3K27me3
E100	Psoas_Muscle-H3K27me3
E104	Right_Atrium-H3K27me3
E092	Fetal_Stomach-H3K27me3
E123	K562_Leukemia-H3K27me3
E106	Sigmoid_Colon-H3K27me3
E063	Adipose_Nuclei-H3K27me3
E075	Colonic_Mucosa-H3K27me3
E091	Fetal_Placenta-H3K27me3
E095	Left_Ventricle-H3K27me3
E110	Stomach_Mucosa-H3K27me3
E077	Duodenum_Mucosa-H3K27me3
E001	ES-I3_Cell_Line-H3K27me3
E015	HUES6_Cell_Line-H3K27me3
E017	IMR90_Cell_Line-H3K27me3
E125	NH-A_Astrocytes-H3K27me3
E099	Placenta_Amnion-H3K27me3
E105	Right_Ventricle-H3K27me3
E109	Small_Intestine-H3K27me3
E002	ES-WA7_Cell_Line-H3K27me3
E081	Fetal_Brain_Male-H3K27me3
E090	Fetal_Muscle_Leg-H3K27me3
E014	HUES48_Cell_Line-H3K27me3
E016	HUES64_Cell_Line-H3K27me3
E019	iPS-18_Cell_Line-H3K27me3
E087	Pancreatic_Islets-H3K27me3
E018	iPS-15b_Cell_Line-H3K27me3
E020	iPS-20b_Cell_Line-H3K27me3
E029	CD14_Primary_Cells-H3K27me3
E030	CD15_Primary_Cells-H3K27me3
E035	CD34_Primary_Cells-H3K27me3
E046	CD56_Primary_Cells-H3K27me3
E082	Fetal_Brain_Female-H3K27me3
E089	Fetal_Muscle_Trunk-H3K27me3
E067	Brain_Angular_Gyrus-H3K27me3
E036	CD34_Cultured_Cells-H3K27me3
E076	Colon_Smooth_Muscle-H3K27me3
E080	Fetal_Adrenal_Gland-H3K27me3
E115	Dnd41_TCell_Leukemia-H3K27me3
E103	Rectal_Smooth_Muscle-H3K27me3
E107	Skeletal_Muscle_Male-H3K27me3
E021	iPS_DF_6.9_Cell_Line-H3K27me3
E069	Brain_Cingulate_Gyrus-H3K27me3
E070	Brain_Germinal_Matrix-H3K27me3
E084	Fetal_Intestine_Large-H3K27me3
E085	Fetal_Intestine_Small-H3K27me3
E128	NHLF_Lung_Fibroblasts-H3K27me3
E111	Stomach_Smooth_Muscle-H3K27me3
E068	Brain_Anterior_Caudate-H3K27me3
E073	Brain_Mid_Frontal_Lobe-H3K27me3
E074	Brain_Substantia_Nigra-H3K27me3
E078	Duodenum_Smooth_Muscle-H3K27me3
E116	GM12878_Lymphoblastoid-H3K27me3
E101	Rectal_Mucosa.Donor_29-H3K27me3
E102	Rectal_Mucosa.Donor_31-H3K27me3
E108	Skeletal_Muscle_Female-H3K27me3
E022	iPS_DF_19.11_Cell_Line-H3K27me3
E038	CD4_Naive_Primary_Cells-H3K27me3
E047	CD8_Naive_Primary_Cells-H3K27me3
E119	HMEC_Mammary_Epithelial-H3K27me3
E124	Monocytes-CD14+_RO01746-H3K27me3
E071	Brain_Hippocampus_Middle-H3K27me3
E037	CD4_Memory_Primary_Cells-H3K27me3
E048	CD8_Memory_Primary_Cells-H3K27me3
E033	CD3_Primary_Cells_Cord_BI-H3K27me3
E027	Breast_Myoepithelial_Cells-H3K27me3
E031	CD19_Primary_Cells_Cord_BI-H3K27me3
E117	HeLa-S3_Cervical_Carcinoma-H3K27me3
E043	CD4+_CD25-_Th_Primary_Cells-H3K27me3
E072	Brain_Inferior_Temporal_Lobe-H3K27me3
E127	NHEK-Epidermal_Keratinocytes-H3K27me3
E120	HSMM_Skeletal_Muscle_Myoblasts-H3K27me3
E118	HepG2_Hepatocellular_Carcinoma-H3K27me3
E034	CD3_Primary_Cells_Peripheral_UW-H3K27me3
E052	Muscle_Satellite_Cultured_Cells-H3K27me3
E114	A549_EtOH_0.02pct_Lung_Carcinoma-H3K27me3
E032	CD19_Primary_Cells_Peripheral_UW-H3K27me3
E010	H9_Derived_Neuron_Cultured_Cells-H3K27me3
E126	NHDF-Ad_Adult_Dermal_Fibroblasts-H3K27me3
E006	H1_Derived_Mesenchymal_Stem_Cells-H3K27me3
E051	Mobilized_CD34_Primary_Cells_Male-H3K27me3
E050	Mobilized_CD34_Primary_Cells_Female-H3K27me3
E044	CD4+_CD25+_CD127-_Treg_Primary_Cells-H3K27me3
E039	CD4+_CD25-_CD45RA+_Naive_Primary_Cells-H3K27me3
E045	CD4+_CD25int_CD127+_Tmem_Primary_Cells-H3K27me3
E122	HUVEC_Umbilical_Vein_Endothelial_Cells-H3K27me3
E040	CD4+_CD25-_CD45RO+_Memory_Primary_Cells-H3K27me3
E053	Neurosphere_Cultured_Cells_Cortex_Derived-H3K27me3
E004	H1_BMP4_Derived_Mesendoderm_Cultured_Cells-H3K27me3
E005	H1_BMP4_Derived_Trophoblast_Cultured_Cells-H3K27me3
E062	Peripheral_Blood_Mononuclear_Primary_Cells-H3K27me3
E012	hESC_Derived_CD56+_Ectoderm_Cultured_Cells-H3K27me3
E013	hESC_Derived_CD56+_Mesoderm_Cultured_Cells-H3K27me3
E011	hESC_Derived_CD184+_Endoderm_Cultured_Cells-H3K27me3
E007	H1_Derived_Neuronal_Progenitor_Cultured_Cells-H3K27me3
E009	H9_Derived_Neuronal_Progenitor_Cultured_Cells-H3K27me3
E055	Penis_Foreskin_Fibroblast_Primary_Cells_skin01-H3K27me3
E056	Penis_Foreskin_Fibroblast_Primary_Cells_skin02-H3K27me3
E059	Penis_Foreskin_Melanocyte_Primary_Cells_skin01-H3K27me3
E061	Penis_Foreskin_Melanocyte_Primary_Cells_skin03-H3K27me3
E057	Penis_Foreskin_Keratinocyte_Primary_Cells_skin02-H3K27me3
E058	Penis_Foreskin_Keratinocyte_Primary_Cells_skin03-H3K27me3
E121	HSMMtube_Skeletal_Muscle_Myotubes_Derived_from_HSMM-H3K27me3
E025	Adipose_Derived_Mesenchymal_Stem_Cell_Cultured_Cells-H3K27me3
E023	Mesenchymal_Stem_Cell_Derived_Adipocyte_Cultured_Cells-H3K27me3
E054	Neurosphere_Cultured_Cells_Ganglionic_Eminence_Derived-H3K27me3
E026	Bone_Marrow_Derived_Mesenchymal_Stem_Cell_Cultured_Cells-H3K27me3
E042	CD4+_CD25-_IL17+_PMA-Ionomcyin_stimulated_Th17_Primary_Cells-H3K27me3
E041	CD4+_CD25-_IL17-_PMA-Ionomycin_stimulated_MACS_purified_Th_Primary_Cells-H3K27me3
E049	Chondrocytes_from_Bone_Marrow_Derived_Mesenchymal_Stem_Cell_Cultured_Cells-H3K27me3
E096	Lung-H3K36me3
E024	4star-H3K36me3
E065	Aorta-H3K36me3
E097	Ovary-H3K36me3
E113	Spleen-H3K36me3
E112	Thymus-H3K36me3
E094	Gastric-H3K36me3
E098	Pancreas-H3K36me3
E079	Esophagus-H3K36me3
E088	Fetal_Lung-H3K36me3
E066	Adult_Liver-H3K36me3
E083	Fetal_Heart-H3K36me3
E129	Osteoblasts-H3K36me3
E028	Breast_vHMEC-H3K36me3
E086	Fetal_Kidney-H3K36me3
E093	Fetal_Thymus-H3K36me3
E003	H1_Cell_Line-H3K36me3
E008	H9_Cell_Line-H3K36me3
E100	Psoas_Muscle-H3K36me3
E104	Right_Atrium-H3K36me3
E092	Fetal_Stomach-H3K36me3
E123	K562_Leukemia-H3K36me3
E106	Sigmoid_Colon-H3K36me3
E063	Adipose_Nuclei-H3K36me3
E075	Colonic_Mucosa-H3K36me3
E091	Fetal_Placenta-H3K36me3
E095	Left_Ventricle-H3K36me3
E110	Stomach_Mucosa-H3K36me3
E077	Duodenum_Mucosa-H3K36me3
E001	ES-I3_Cell_Line-H3K36me3
E015	HUES6_Cell_Line-H3K36me3
E017	IMR90_Cell_Line-H3K36me3
E125	NH-A_Astrocytes-H3K36me3
E099	Placenta_Amnion-H3K36me3
E105	Right_Ventricle-H3K36me3
E109	Small_Intestine-H3K36me3
E002	ES-WA7_Cell_Line-H3K36me3
E081	Fetal_Brain_Male-H3K36me3
E090	Fetal_Muscle_Leg-H3K36me3
E014	HUES48_Cell_Line-H3K36me3
E016	HUES64_Cell_Line-H3K36me3
E019	iPS-18_Cell_Line-H3K36me3
E087	Pancreatic_Islets-H3K36me3
E018	iPS-15b_Cell_Line-H3K36me3
E020	iPS-20b_Cell_Line-H3K36me3
E029	CD14_Primary_Cells-H3K36me3
E030	CD15_Primary_Cells-H3K36me3
E035	CD34_Primary_Cells-H3K36me3
E046	CD56_Primary_Cells-H3K36me3
E082	Fetal_Brain_Female-H3K36me3
E089	Fetal_Muscle_Trunk-H3K36me3
E067	Brain_Angular_Gyrus-H3K36me3
E036	CD34_Cultured_Cells-H3K36me3
E076	Colon_Smooth_Muscle-H3K36me3
E080	Fetal_Adrenal_Gland-H3K36me3
E115	Dnd41_TCell_Leukemia-H3K36me3
E103	Rectal_Smooth_Muscle-H3K36me3
E107	Skeletal_Muscle_Male-H3K36me3
E021	iPS_DF_6.9_Cell_Line-H3K36me3
E069	Brain_Cingulate_Gyrus-H3K36me3
E070	Brain_Germinal_Matrix-H3K36me3
E084	Fetal_Intestine_Large-H3K36me3
E085	Fetal_Intestine_Small-H3K36me3
E128	NHLF_Lung_Fibroblasts-H3K36me3
E111	Stomach_Smooth_Muscle-H3K36me3
E068	Brain_Anterior_Caudate-H3K36me3
E073	Brain_Mid_Frontal_Lobe-H3K36me3
E074	Brain_Substantia_Nigra-H3K36me3
E078	Duodenum_Smooth_Muscle-H3K36me3
E116	GM12878_Lymphoblastoid-H3K36me3
E101	Rectal_Mucosa.Donor_29-H3K36me3
E102	Rectal_Mucosa.Donor_31-H3K36me3
E108	Skeletal_Muscle_Female-H3K36me3
E022	iPS_DF_19.11_Cell_Line-H3K36me3
E038	CD4_Naive_Primary_Cells-H3K36me3
E047	CD8_Naive_Primary_Cells-H3K36me3
E119	HMEC_Mammary_Epithelial-H3K36me3
E124	Monocytes-CD14+_RO01746-H3K36me3
E071	Brain_Hippocampus_Middle-H3K36me3
E037	CD4_Memory_Primary_Cells-H3K36me3
E048	CD8_Memory_Primary_Cells-H3K36me3
E033	CD3_Primary_Cells_Cord_BI-H3K36me3
E027	Breast_Myoepithelial_Cells-H3K36me3
E031	CD19_Primary_Cells_Cord_BI-H3K36me3
E117	HeLa-S3_Cervical_Carcinoma-H3K36me3
E043	CD4+_CD25-_Th_Primary_Cells-H3K36me3
E072	Brain_Inferior_Temporal_Lobe-H3K36me3
E127	NHEK-Epidermal_Keratinocytes-H3K36me3
E120	HSMM_Skeletal_Muscle_Myoblasts-H3K36me3
E118	HepG2_Hepatocellular_Carcinoma-H3K36me3
E034	CD3_Primary_Cells_Peripheral_UW-H3K36me3
E052	Muscle_Satellite_Cultured_Cells-H3K36me3
E114	A549_EtOH_0.02pct_Lung_Carcinoma-H3K36me3
E032	CD19_Primary_Cells_Peripheral_UW-H3K36me3
E010	H9_Derived_Neuron_Cultured_Cells-H3K36me3
E126	NHDF-Ad_Adult_Dermal_Fibroblasts-H3K36me3
E006	H1_Derived_Mesenchymal_Stem_Cells-H3K36me3
E051	Mobilized_CD34_Primary_Cells_Male-H3K36me3
E050	Mobilized_CD34_Primary_Cells_Female-H3K36me3
E044	CD4+_CD25+_CD127-_Treg_Primary_Cells-H3K36me3
E039	CD4+_CD25-_CD45RA+_Naive_Primary_Cells-H3K36me3
E045	CD4+_CD25int_CD127+_Tmem_Primary_Cells-H3K36me3
E122	HUVEC_Umbilical_Vein_Endothelial_Cells-H3K36me3
E040	CD4+_CD25-_CD45RO+_Memory_Primary_Cells-H3K36me3
E053	Neurosphere_Cultured_Cells_Cortex_Derived-H3K36me3
E004	H1_BMP4_Derived_Mesendoderm_Cultured_Cells-H3K36me3
E005	H1_BMP4_Derived_Trophoblast_Cultured_Cells-H3K36me3
E062	Peripheral_Blood_Mononuclear_Primary_Cells-H3K36me3
E012	hESC_Derived_CD56+_Ectoderm_Cultured_Cells-H3K36me3
E013	hESC_Derived_CD56+_Mesoderm_Cultured_Cells-H3K36me3
E011	hESC_Derived_CD184+_Endoderm_Cultured_Cells-H3K36me3
E007	H1_Derived_Neuronal_Progenitor_Cultured_Cells-H3K36me3
E009	H9_Derived_Neuronal_Progenitor_Cultured_Cells-H3K36me3
E055	Penis_Foreskin_Fibroblast_Primary_Cells_skin01-H3K36me3
E056	Penis_Foreskin_Fibroblast_Primary_Cells_skin02-H3K36me3
E059	Penis_Foreskin_Melanocyte_Primary_Cells_skin01-H3K36me3
E061	Penis_Foreskin_Melanocyte_Primary_Cells_skin03-H3K36me3
E057	Penis_Foreskin_Keratinocyte_Primary_Cells_skin02-H3K36me3
E058	Penis_Foreskin_Keratinocyte_Primary_Cells_skin03-H3K36me3
E121	HSMMtube_Skeletal_Muscle_Myotubes_Derived_from_HSMM-H3K36me3
E025	Adipose_Derived_Mesenchymal_Stem_Cell_Cultured_Cells-H3K36me3
E023	Mesenchymal_Stem_Cell_Derived_Adipocyte_Cultured_Cells-H3K36me3
E054	Neurosphere_Cultured_Cells_Ganglionic_Eminence_Derived-H3K36me3
E026	Bone_Marrow_Derived_Mesenchymal_Stem_Cell_Cultured_Cells-H3K36me3
E042	CD4+_CD25-_IL17+_PMA-Ionomcyin_stimulated_Th17_Primary_Cells-H3K36me3
E041	CD4+_CD25-_IL17-_PMA-Ionomycin_stimulated_MACS_purified_Th_Primary_Cells-H3K36me3
E049	Chondrocytes_from_Bone_Marrow_Derived_Mesenchymal_Stem_Cell_Cultured_Cells-H3K36me3
E096	Lung-H3K4me1
E024	4star-H3K4me1
E065	Aorta-H3K4me1
E097	Ovary-H3K4me1
E113	Spleen-H3K4me1
E112	Thymus-H3K4me1
E094	Gastric-H3K4me1
E098	Pancreas-H3K4me1
E079	Esophagus-H3K4me1
E088	Fetal_Lung-H3K4me1
E066	Adult_Liver-H3K4me1
E083	Fetal_Heart-H3K4me1
E129	Osteoblasts-H3K4me1
E028	Breast_vHMEC-H3K4me1
E086	Fetal_Kidney-H3K4me1
E093	Fetal_Thymus-H3K4me1
E003	H1_Cell_Line-H3K4me1
E008	H9_Cell_Line-H3K4me1
E100	Psoas_Muscle-H3K4me1
E104	Right_Atrium-H3K4me1
E092	Fetal_Stomach-H3K4me1
E123	K562_Leukemia-H3K4me1
E106	Sigmoid_Colon-H3K4me1
E063	Adipose_Nuclei-H3K4me1
E075	Colonic_Mucosa-H3K4me1
E091	Fetal_Placenta-H3K4me1
E095	Left_Ventricle-H3K4me1
E110	Stomach_Mucosa-H3K4me1
E077	Duodenum_Mucosa-H3K4me1
E001	ES-I3_Cell_Line-H3K4me1
E015	HUES6_Cell_Line-H3K4me1
E017	IMR90_Cell_Line-H3K4me1
E125	NH-A_Astrocytes-H3K4me1
E099	Placenta_Amnion-H3K4me1
E105	Right_Ventricle-H3K4me1
E109	Small_Intestine-H3K4me1
E002	ES-WA7_Cell_Line-H3K4me1
E081	Fetal_Brain_Male-H3K4me1
E090	Fetal_Muscle_Leg-H3K4me1
E014	HUES48_Cell_Line-H3K4me1
E016	HUES64_Cell_Line-H3K4me1
E019	iPS-18_Cell_Line-H3K4me1
E087	Pancreatic_Islets-H3K4me1
E018	iPS-15b_Cell_Line-H3K4me1
E020	iPS-20b_Cell_Line-H3K4me1
E029	CD14_Primary_Cells-H3K4me1
E030	CD15_Primary_Cells-H3K4me1
E035	CD34_Primary_Cells-H3K4me1
E046	CD56_Primary_Cells-H3K4me1
E082	Fetal_Brain_Female-H3K4me1
E089	Fetal_Muscle_Trunk-H3K4me1
E067	Brain_Angular_Gyrus-H3K4me1
E036	CD34_Cultured_Cells-H3K4me1
E076	Colon_Smooth_Muscle-H3K4me1
E080	Fetal_Adrenal_Gland-H3K4me1
E115	Dnd41_TCell_Leukemia-H3K4me1
E103	Rectal_Smooth_Muscle-H3K4me1
E107	Skeletal_Muscle_Male-H3K4me1
E021	iPS_DF_6.9_Cell_Line-H3K4me1
E069	Brain_Cingulate_Gyrus-H3K4me1
E070	Brain_Germinal_Matrix-H3K4me1
E084	Fetal_Intestine_Large-H3K4me1
E085	Fetal_Intestine_Small-H3K4me1
E128	NHLF_Lung_Fibroblasts-H3K4me1
E111	Stomach_Smooth_Muscle-H3K4me1
E068	Brain_Anterior_Caudate-H3K4me1
E073	Brain_Mid_Frontal_Lobe-H3K4me1
E074	Brain_Substantia_Nigra-H3K4me1
E078	Duodenum_Smooth_Muscle-H3K4me1
E116	GM12878_Lymphoblastoid-H3K4me1
E101	Rectal_Mucosa.Donor_29-H3K4me1
E102	Rectal_Mucosa.Donor_31-H3K4me1
E108	Skeletal_Muscle_Female-H3K4me1
E022	iPS_DF_19.11_Cell_Line-H3K4me1
E038	CD4_Naive_Primary_Cells-H3K4me1
E047	CD8_Naive_Primary_Cells-H3K4me1
E119	HMEC_Mammary_Epithelial-H3K4me1
E124	Monocytes-CD14+_RO01746-H3K4me1
E071	Brain_Hippocampus_Middle-H3K4me1
E037	CD4_Memory_Primary_Cells-H3K4me1
E048	CD8_Memory_Primary_Cells-H3K4me1
E033	CD3_Primary_Cells_Cord_BI-H3K4me1
E027	Breast_Myoepithelial_Cells-H3K4me1
E031	CD19_Primary_Cells_Cord_BI-H3K4me1
E117	HeLa-S3_Cervical_Carcinoma-H3K4me1
E043	CD4+_CD25-_Th_Primary_Cells-H3K4me1
E072	Brain_Inferior_Temporal_Lobe-H3K4me1
E127	NHEK-Epidermal_Keratinocytes-H3K4me1
E120	HSMM_Skeletal_Muscle_Myoblasts-H3K4me1
E118	HepG2_Hepatocellular_Carcinoma-H3K4me1
E034	CD3_Primary_Cells_Peripheral_UW-H3K4me1
E052	Muscle_Satellite_Cultured_Cells-H3K4me1
E114	A549_EtOH_0.02pct_Lung_Carcinoma-H3K4me1
E032	CD19_Primary_Cells_Peripheral_UW-H3K4me1
E010	H9_Derived_Neuron_Cultured_Cells-H3K4me1
E126	NHDF-Ad_Adult_Dermal_Fibroblasts-H3K4me1
E006	H1_Derived_Mesenchymal_Stem_Cells-H3K4me1
E051	Mobilized_CD34_Primary_Cells_Male-H3K4me1
E050	Mobilized_CD34_Primary_Cells_Female-H3K4me1
E044	CD4+_CD25+_CD127-_Treg_Primary_Cells-H3K4me1
E039	CD4+_CD25-_CD45RA+_Naive_Primary_Cells-H3K4me1
E045	CD4+_CD25int_CD127+_Tmem_Primary_Cells-H3K4me1
E122	HUVEC_Umbilical_Vein_Endothelial_Cells-H3K4me1
E040	CD4+_CD25-_CD45RO+_Memory_Primary_Cells-H3K4me1
E053	Neurosphere_Cultured_Cells_Cortex_Derived-H3K4me1
E004	H1_BMP4_Derived_Mesendoderm_Cultured_Cells-H3K4me1
E005	H1_BMP4_Derived_Trophoblast_Cultured_Cells-H3K4me1
E062	Peripheral_Blood_Mononuclear_Primary_Cells-H3K4me1
E012	hESC_Derived_CD56+_Ectoderm_Cultured_Cells-H3K4me1
E013	hESC_Derived_CD56+_Mesoderm_Cultured_Cells-H3K4me1
E011	hESC_Derived_CD184+_Endoderm_Cultured_Cells-H3K4me1
E007	H1_Derived_Neuronal_Progenitor_Cultured_Cells-H3K4me1
E009	H9_Derived_Neuronal_Progenitor_Cultured_Cells-H3K4me1
E055	Penis_Foreskin_Fibroblast_Primary_Cells_skin01-H3K4me1
E056	Penis_Foreskin_Fibroblast_Primary_Cells_skin02-H3K4me1
E059	Penis_Foreskin_Melanocyte_Primary_Cells_skin01-H3K4me1
E061	Penis_Foreskin_Melanocyte_Primary_Cells_skin03-H3K4me1
E057	Penis_Foreskin_Keratinocyte_Primary_Cells_skin02-H3K4me1
E058	Penis_Foreskin_Keratinocyte_Primary_Cells_skin03-H3K4me1
E121	HSMMtube_Skeletal_Muscle_Myotubes_Derived_from_HSMM-H3K4me1
E025	Adipose_Derived_Mesenchymal_Stem_Cell_Cultured_Cells-H3K4me1
E023	Mesenchymal_Stem_Cell_Derived_Adipocyte_Cultured_Cells-H3K4me1
E054	Neurosphere_Cultured_Cells_Ganglionic_Eminence_Derived-H3K4me1
E026	Bone_Marrow_Derived_Mesenchymal_Stem_Cell_Cultured_Cells-H3K4me1
E042	CD4+_CD25-_IL17+_PMA-Ionomcyin_stimulated_Th17_Primary_Cells-H3K4me1
E041	CD4+_CD25-_IL17-_PMA-Ionomycin_stimulated_MACS_purified_Th_Primary_Cells-H3K4me1
E049	Chondrocytes_from_Bone_Marrow_Derived_Mesenchymal_Stem_Cell_Cultured_Cells-H3K4me1
E096	Lung-H3K4me3
E024	4star-H3K4me3
E065	Aorta-H3K4me3
E097	Ovary-H3K4me3
E113	Spleen-H3K4me3
E112	Thymus-H3K4me3
E094	Gastric-H3K4me3
E098	Pancreas-H3K4me3
E079	Esophagus-H3K4me3
E088	Fetal_Lung-H3K4me3
E066	Adult_Liver-H3K4me3
E083	Fetal_Heart-H3K4me3
E129	Osteoblasts-H3K4me3
E028	Breast_vHMEC-H3K4me3
E086	Fetal_Kidney-H3K4me3
E093	Fetal_Thymus-H3K4me3
E003	H1_Cell_Line-H3K4me3
E008	H9_Cell_Line-H3K4me3
E100	Psoas_Muscle-H3K4me3
E104	Right_Atrium-H3K4me3
E092	Fetal_Stomach-H3K4me3
E123	K562_Leukemia-H3K4me3
E106	Sigmoid_Colon-H3K4me3
E063	Adipose_Nuclei-H3K4me3
E075	Colonic_Mucosa-H3K4me3
E091	Fetal_Placenta-H3K4me3
E095	Left_Ventricle-H3K4me3
E110	Stomach_Mucosa-H3K4me3
E077	Duodenum_Mucosa-H3K4me3
E001	ES-I3_Cell_Line-H3K4me3
E015	HUES6_Cell_Line-H3K4me3
E017	IMR90_Cell_Line-H3K4me3
E125	NH-A_Astrocytes-H3K4me3
E099	Placenta_Amnion-H3K4me3
E105	Right_Ventricle-H3K4me3
E109	Small_Intestine-H3K4me3
E002	ES-WA7_Cell_Line-H3K4me3
E081	Fetal_Brain_Male-H3K4me3
E090	Fetal_Muscle_Leg-H3K4me3
E014	HUES48_Cell_Line-H3K4me3
E016	HUES64_Cell_Line-H3K4me3
E019	iPS-18_Cell_Line-H3K4me3
E087	Pancreatic_Islets-H3K4me3
E018	iPS-15b_Cell_Line-H3K4me3
E020	iPS-20b_Cell_Line-H3K4me3
E029	CD14_Primary_Cells-H3K4me3
E030	CD15_Primary_Cells-H3K4me3
E035	CD34_Primary_Cells-H3K4me3
E046	CD56_Primary_Cells-H3K4me3
E082	Fetal_Brain_Female-H3K4me3
E089	Fetal_Muscle_Trunk-H3K4me3
E067	Brain_Angular_Gyrus-H3K4me3
E036	CD34_Cultured_Cells-H3K4me3
E076	Colon_Smooth_Muscle-H3K4me3
E080	Fetal_Adrenal_Gland-H3K4me3
E115	Dnd41_TCell_Leukemia-H3K4me3
E103	Rectal_Smooth_Muscle-H3K4me3
E107	Skeletal_Muscle_Male-H3K4me3
E021	iPS_DF_6.9_Cell_Line-H3K4me3
E069	Brain_Cingulate_Gyrus-H3K4me3
E070	Brain_Germinal_Matrix-H3K4me3
E084	Fetal_Intestine_Large-H3K4me3
E085	Fetal_Intestine_Small-H3K4me3
E128	NHLF_Lung_Fibroblasts-H3K4me3
E111	Stomach_Smooth_Muscle-H3K4me3
E068	Brain_Anterior_Caudate-H3K4me3
E073	Brain_Mid_Frontal_Lobe-H3K4me3
E074	Brain_Substantia_Nigra-H3K4me3
E078	Duodenum_Smooth_Muscle-H3K4me3
E116	GM12878_Lymphoblastoid-H3K4me3
E101	Rectal_Mucosa.Donor_29-H3K4me3
E102	Rectal_Mucosa.Donor_31-H3K4me3
E108	Skeletal_Muscle_Female-H3K4me3
E022	iPS_DF_19.11_Cell_Line-H3K4me3
E038	CD4_Naive_Primary_Cells-H3K4me3
E047	CD8_Naive_Primary_Cells-H3K4me3
E119	HMEC_Mammary_Epithelial-H3K4me3
E124	Monocytes-CD14+_RO01746-H3K4me3
E071	Brain_Hippocampus_Middle-H3K4me3
E037	CD4_Memory_Primary_Cells-H3K4me3
E048	CD8_Memory_Primary_Cells-H3K4me3
E033	CD3_Primary_Cells_Cord_BI-H3K4me3
E027	Breast_Myoepithelial_Cells-H3K4me3
E031	CD19_Primary_Cells_Cord_BI-H3K4me3
E117	HeLa-S3_Cervical_Carcinoma-H3K4me3
E043	CD4+_CD25-_Th_Primary_Cells-H3K4me3
E072	Brain_Inferior_Temporal_Lobe-H3K4me3
E127	NHEK-Epidermal_Keratinocytes-H3K4me3
E120	HSMM_Skeletal_Muscle_Myoblasts-H3K4me3
E118	HepG2_Hepatocellular_Carcinoma-H3K4me3
E034	CD3_Primary_Cells_Peripheral_UW-H3K4me3
E052	Muscle_Satellite_Cultured_Cells-H3K4me3
E114	A549_EtOH_0.02pct_Lung_Carcinoma-H3K4me3
E032	CD19_Primary_Cells_Peripheral_UW-H3K4me3
E010	H9_Derived_Neuron_Cultured_Cells-H3K4me3
E126	NHDF-Ad_Adult_Dermal_Fibroblasts-H3K4me3
E006	H1_Derived_Mesenchymal_Stem_Cells-H3K4me3
E051	Mobilized_CD34_Primary_Cells_Male-H3K4me3
E050	Mobilized_CD34_Primary_Cells_Female-H3K4me3
E044	CD4+_CD25+_CD127-_Treg_Primary_Cells-H3K4me3
E039	CD4+_CD25-_CD45RA+_Naive_Primary_Cells-H3K4me3
E045	CD4+_CD25int_CD127+_Tmem_Primary_Cells-H3K4me3
E122	HUVEC_Umbilical_Vein_Endothelial_Cells-H3K4me3
E040	CD4+_CD25-_CD45RO+_Memory_Primary_Cells-H3K4me3
E053	Neurosphere_Cultured_Cells_Cortex_Derived-H3K4me3
E004	H1_BMP4_Derived_Mesendoderm_Cultured_Cells-H3K4me3
E005	H1_BMP4_Derived_Trophoblast_Cultured_Cells-H3K4me3
E062	Peripheral_Blood_Mononuclear_Primary_Cells-H3K4me3
E012	hESC_Derived_CD56+_Ectoderm_Cultured_Cells-H3K4me3
E013	hESC_Derived_CD56+_Mesoderm_Cultured_Cells-H3K4me3
E011	hESC_Derived_CD184+_Endoderm_Cultured_Cells-H3K4me3
E007	H1_Derived_Neuronal_Progenitor_Cultured_Cells-H3K4me3
E009	H9_Derived_Neuronal_Progenitor_Cultured_Cells-H3K4me3
E055	Penis_Foreskin_Fibroblast_Primary_Cells_skin01-H3K4me3
E056	Penis_Foreskin_Fibroblast_Primary_Cells_skin02-H3K4me3
E059	Penis_Foreskin_Melanocyte_Primary_Cells_skin01-H3K4me3
E061	Penis_Foreskin_Melanocyte_Primary_Cells_skin03-H3K4me3
E057	Penis_Foreskin_Keratinocyte_Primary_Cells_skin02-H3K4me3
E058	Penis_Foreskin_Keratinocyte_Primary_Cells_skin03-H3K4me3
E121	HSMMtube_Skeletal_Muscle_Myotubes_Derived_from_HSMM-H3K4me3
E025	Adipose_Derived_Mesenchymal_Stem_Cell_Cultured_Cells-H3K4me3
E023	Mesenchymal_Stem_Cell_Derived_Adipocyte_Cultured_Cells-H3K4me3
E054	Neurosphere_Cultured_Cells_Ganglionic_Eminence_Derived-H3K4me3
E026	Bone_Marrow_Derived_Mesenchymal_Stem_Cell_Cultured_Cells-H3K4me3
E042	CD4+_CD25-_IL17+_PMA-Ionomcyin_stimulated_Th17_Primary_Cells-H3K4me3
E041	CD4+_CD25-_IL17-_PMA-Ionomycin_stimulated_MACS_purified_Th_Primary_Cells-H3K4me3
E049	Chondrocytes_from_Bone_Marrow_Derived_Mesenchymal_Stem_Cell_Cultured_Cells-H3K4me3
E088	Fetal_Lung-H3K9ac
E066	Adult_Liver-H3K9ac
E083	Fetal_Heart-H3K9ac
E086	Fetal_Kidney-H3K9ac
E003	H1_Cell_Line-H3K9ac
E008	H9_Cell_Line-H3K9ac
E123	K562_Leukemia-H3K9ac
E063	Adipose_Nuclei-H3K9ac
E075	Colonic_Mucosa-H3K9ac
E110	Stomach_Mucosa-H3K9ac
E077	Duodenum_Mucosa-H3K9ac
E001	ES-I3_Cell_Line-H3K9ac
E015	HUES6_Cell_Line-H3K9ac
E017	IMR90_Cell_Line-H3K9ac
E125	NH-A_Astrocytes-H3K9ac
E002	ES-WA7_Cell_Line-H3K9ac
E014	HUES48_Cell_Line-H3K9ac
E016	HUES64_Cell_Line-H3K9ac
E019	iPS-18_Cell_Line-H3K9ac
E087	Pancreatic_Islets-H3K9ac
E018	iPS-15b_Cell_Line-H3K9ac
E020	iPS-20b_Cell_Line-H3K9ac
E067	Brain_Angular_Gyrus-H3K9ac
E076	Colon_Smooth_Muscle-H3K9ac
E115	Dnd41_TCell_Leukemia-H3K9ac
E103	Rectal_Smooth_Muscle-H3K9ac
E107	Skeletal_Muscle_Male-H3K9ac
E069	Brain_Cingulate_Gyrus-H3K9ac
E128	NHLF_Lung_Fibroblasts-H3K9ac
E111	Stomach_Smooth_Muscle-H3K9ac
E068	Brain_Anterior_Caudate-H3K9ac
E073	Brain_Mid_Frontal_Lobe-H3K9ac
E074	Brain_Substantia_Nigra-H3K9ac
E116	GM12878_Lymphoblastoid-H3K9ac
E101	Rectal_Mucosa.Donor_29-H3K9ac
E102	Rectal_Mucosa.Donor_31-H3K9ac
E108	Skeletal_Muscle_Female-H3K9ac
E038	CD4_Naive_Primary_Cells-H3K9ac
E047	CD8_Naive_Primary_Cells-H3K9ac
E119	HMEC_Mammary_Epithelial-H3K9ac
E124	Monocytes-CD14+_RO01746-H3K9ac
E027	Breast_Myoepithelial_Cells-H3K9ac
E117	HeLa-S3_Cervical_Carcinoma-H3K9ac
E072	Brain_Inferior_Temporal_Lobe-H3K9ac
E127	NHEK-Epidermal_Keratinocytes-H3K9ac
E120	HSMM_Skeletal_Muscle_Myoblasts-H3K9ac
E118	HepG2_Hepatocellular_Carcinoma-H3K9ac
E052	Muscle_Satellite_Cultured_Cells-H3K9ac
E114	A549_EtOH_0.02pct_Lung_Carcinoma-H3K9ac
E126	NHDF-Ad_Adult_Dermal_Fibroblasts-H3K9ac
E006	H1_Derived_Mesenchymal_Stem_Cells-H3K9ac
E122	HUVEC_Umbilical_Vein_Endothelial_Cells-H3K9ac
E004	H1_BMP4_Derived_Mesendoderm_Cultured_Cells-H3K9ac
E005	H1_BMP4_Derived_Trophoblast_Cultured_Cells-H3K9ac
E062	Peripheral_Blood_Mononuclear_Primary_Cells-H3K9ac
E011	hESC_Derived_CD184+_Endoderm_Cultured_Cells-H3K9ac
E007	H1_Derived_Neuronal_Progenitor_Cultured_Cells-H3K9ac
E121	HSMMtube_Skeletal_Muscle_Myotubes_Derived_from_HSMM-H3K9ac
E025	Adipose_Derived_Mesenchymal_Stem_Cell_Cultured_Cells-H3K9ac
E023	Mesenchymal_Stem_Cell_Derived_Adipocyte_Cultured_Cells-H3K9ac
E026	Bone_Marrow_Derived_Mesenchymal_Stem_Cell_Cultured_Cells-H3K9ac
E049	Chondrocytes_from_Bone_Marrow_Derived_Mesenchymal_Stem_Cell_Cultured_Cells-H3K9ac
E096	Lung-H3K9me3
E024	4star-H3K9me3
E065	Aorta-H3K9me3
E097	Ovary-H3K9me3
E113	Spleen-H3K9me3
E112	Thymus-H3K9me3
E094	Gastric-H3K9me3
E098	Pancreas-H3K9me3
E079	Esophagus-H3K9me3
E088	Fetal_Lung-H3K9me3
E066	Adult_Liver-H3K9me3
E083	Fetal_Heart-H3K9me3
E129	Osteoblasts-H3K9me3
E028	Breast_vHMEC-H3K9me3
E086	Fetal_Kidney-H3K9me3
E093	Fetal_Thymus-H3K9me3
E003	H1_Cell_Line-H3K9me3
E008	H9_Cell_Line-H3K9me3
E100	Psoas_Muscle-H3K9me3
E104	Right_Atrium-H3K9me3
E092	Fetal_Stomach-H3K9me3
E123	K562_Leukemia-H3K9me3
E106	Sigmoid_Colon-H3K9me3
E063	Adipose_Nuclei-H3K9me3
E075	Colonic_Mucosa-H3K9me3
E091	Fetal_Placenta-H3K9me3
E095	Left_Ventricle-H3K9me3
E110	Stomach_Mucosa-H3K9me3
E077	Duodenum_Mucosa-H3K9me3
E001	ES-I3_Cell_Line-H3K9me3
E015	HUES6_Cell_Line-H3K9me3
E017	IMR90_Cell_Line-H3K9me3
E125	NH-A_Astrocytes-H3K9me3
E099	Placenta_Amnion-H3K9me3
E105	Right_Ventricle-H3K9me3
E109	Small_Intestine-H3K9me3
E002	ES-WA7_Cell_Line-H3K9me3
E081	Fetal_Brain_Male-H3K9me3
E090	Fetal_Muscle_Leg-H3K9me3
E014	HUES48_Cell_Line-H3K9me3
E016	HUES64_Cell_Line-H3K9me3
E019	iPS-18_Cell_Line-H3K9me3
E087	Pancreatic_Islets-H3K9me3
E018	iPS-15b_Cell_Line-H3K9me3
E020	iPS-20b_Cell_Line-H3K9me3
E029	CD14_Primary_Cells-H3K9me3
E030	CD15_Primary_Cells-H3K9me3
E035	CD34_Primary_Cells-H3K9me3
E046	CD56_Primary_Cells-H3K9me3
E082	Fetal_Brain_Female-H3K9me3
E089	Fetal_Muscle_Trunk-H3K9me3
E067	Brain_Angular_Gyrus-H3K9me3
E036	CD34_Cultured_Cells-H3K9me3
E076	Colon_Smooth_Muscle-H3K9me3
E080	Fetal_Adrenal_Gland-H3K9me3
E115	Dnd41_TCell_Leukemia-H3K9me3
E103	Rectal_Smooth_Muscle-H3K9me3
E107	Skeletal_Muscle_Male-H3K9me3
E021	iPS_DF_6.9_Cell_Line-H3K9me3
E069	Brain_Cingulate_Gyrus-H3K9me3
E070	Brain_Germinal_Matrix-H3K9me3
E084	Fetal_Intestine_Large-H3K9me3
E085	Fetal_Intestine_Small-H3K9me3
E128	NHLF_Lung_Fibroblasts-H3K9me3
E111	Stomach_Smooth_Muscle-H3K9me3
E068	Brain_Anterior_Caudate-H3K9me3
E073	Brain_Mid_Frontal_Lobe-H3K9me3
E074	Brain_Substantia_Nigra-H3K9me3
E078	Duodenum_Smooth_Muscle-H3K9me3
E116	GM12878_Lymphoblastoid-H3K9me3
E101	Rectal_Mucosa.Donor_29-H3K9me3
E102	Rectal_Mucosa.Donor_31-H3K9me3
E108	Skeletal_Muscle_Female-H3K9me3
E022	iPS_DF_19.11_Cell_Line-H3K9me3
E038	CD4_Naive_Primary_Cells-H3K9me3
E047	CD8_Naive_Primary_Cells-H3K9me3
E119	HMEC_Mammary_Epithelial-H3K9me3
E124	Monocytes-CD14+_RO01746-H3K9me3
E071	Brain_Hippocampus_Middle-H3K9me3
E037	CD4_Memory_Primary_Cells-H3K9me3
E048	CD8_Memory_Primary_Cells-H3K9me3
E033	CD3_Primary_Cells_Cord_BI-H3K9me3
E027	Breast_Myoepithelial_Cells-H3K9me3
E031	CD19_Primary_Cells_Cord_BI-H3K9me3
E117	HeLa-S3_Cervical_Carcinoma-H3K9me3
E043	CD4+_CD25-_Th_Primary_Cells-H3K9me3
E072	Brain_Inferior_Temporal_Lobe-H3K9me3
E127	NHEK-Epidermal_Keratinocytes-H3K9me3
E120	HSMM_Skeletal_Muscle_Myoblasts-H3K9me3
E118	HepG2_Hepatocellular_Carcinoma-H3K9me3
E034	CD3_Primary_Cells_Peripheral_UW-H3K9me3
E052	Muscle_Satellite_Cultured_Cells-H3K9me3
E114	A549_EtOH_0.02pct_Lung_Carcinoma-H3K9me3
E032	CD19_Primary_Cells_Peripheral_UW-H3K9me3
E010	H9_Derived_Neuron_Cultured_Cells-H3K9me3
E126	NHDF-Ad_Adult_Dermal_Fibroblasts-H3K9me3
E006	H1_Derived_Mesenchymal_Stem_Cells-H3K9me3
E051	Mobilized_CD34_Primary_Cells_Male-H3K9me3
E050	Mobilized_CD34_Primary_Cells_Female-H3K9me3
E044	CD4+_CD25+_CD127-_Treg_Primary_Cells-H3K9me3
E039	CD4+_CD25-_CD45RA+_Naive_Primary_Cells-H3K9me3
E045	CD4+_CD25int_CD127+_Tmem_Primary_Cells-H3K9me3
E122	HUVEC_Umbilical_Vein_Endothelial_Cells-H3K9me3
E040	CD4+_CD25-_CD45RO+_Memory_Primary_Cells-H3K9me3
E053	Neurosphere_Cultured_Cells_Cortex_Derived-H3K9me3
E004	H1_BMP4_Derived_Mesendoderm_Cultured_Cells-H3K9me3
E005	H1_BMP4_Derived_Trophoblast_Cultured_Cells-H3K9me3
E062	Peripheral_Blood_Mononuclear_Primary_Cells-H3K9me3
E012	hESC_Derived_CD56+_Ectoderm_Cultured_Cells-H3K9me3
E013	hESC_Derived_CD56+_Mesoderm_Cultured_Cells-H3K9me3
E011	hESC_Derived_CD184+_Endoderm_Cultured_Cells-H3K9me3
E007	H1_Derived_Neuronal_Progenitor_Cultured_Cells-H3K9me3
E009	H9_Derived_Neuronal_Progenitor_Cultured_Cells-H3K9me3
E055	Penis_Foreskin_Fibroblast_Primary_Cells_skin01-H3K9me3
E056	Penis_Foreskin_Fibroblast_Primary_Cells_skin02-H3K9me3
E059	Penis_Foreskin_Melanocyte_Primary_Cells_skin01-H3K9me3
E061	Penis_Foreskin_Melanocyte_Primary_Cells_skin03-H3K9me3
E057	Penis_Foreskin_Keratinocyte_Primary_Cells_skin02-H3K9me3
E058	Penis_Foreskin_Keratinocyte_Primary_Cells_skin03-H3K9me3
E121	HSMMtube_Skeletal_Muscle_Myotubes_Derived_from_HSMM-H3K9me3
E025	Adipose_Derived_Mesenchymal_Stem_Cell_Cultured_Cells-H3K9me3
E023	Mesenchymal_Stem_Cell_Derived_Adipocyte_Cultured_Cells-H3K9me3
E054	Neurosphere_Cultured_Cells_Ganglionic_Eminence_Derived-H3K9me3
E026	Bone_Marrow_Derived_Mesenchymal_Stem_Cell_Cultured_Cells-H3K9me3
E042	CD4+_CD25-_IL17+_PMA-Ionomcyin_stimulated_Th17_Primary_Cells-H3K9me3
E041	CD4+_CD25-_IL17-_PMA-Ionomycin_stimulated_MACS_purified_Th_Primary_Cells-H3K9me3
E049	Chondrocytes_from_Bone_Marrow_Derived_Mesenchymal_Stem_Cell_Cultured_Cells-H3K9me3

## Sheet: Baseline
ID	Description
DHS_Trynka	Dnase hypersensitive site from Trynka et al. (1)
UTR_3_UCSC	3' UTR from UCSC genome browser
UTR_5_UCSC	5' UTR from UCSC genome browser
Coding_UCSC	Coding region from UCSC genome browser
Intron_UCSC	Intronic region from UCSC genome browser
TFBS_ENCODE	Transcription factor binding site from ENCODE
Promoter_UCSC	Promoter region from UCSC genome browser
Enhancer_Hoffman	Enhancer region from Hoffman et al. (2)
H3K9ac_Trynka	H3K9 acetylation peak from Trynka et al. (1)
H3K4me1_Trynka	H3K4me1 peak from Trynka et al. (1)
H3K4me3_Trynka	H3K4me3 peak from Trynka et al. (1)
H3K27ac_PGC2	H3K27 acetylation peak from PGC study (3)
(1) Trynka, G. et al. Chromatin marks identify critical cell types for fine mapping complex trait variants. Nat. Genet. 45, 124–130 (2013)
(2) Hoffman, M.M. et al. Integrative annotation of chromatin elements from ENCODE data. Nucleic Acids Res. 41, 827–841 (2013).
(3) Psychiatric GWAS Consortium Bipolar Disorder Working Group. Large-scale genome-wide association analysis of bipolar disorder identifies a new susceptibility locus near ODZ4. Nat. Genet. 43, 977–983 (2011).
