# Supplementary material for: Leveraging supervised learning for functionally informed fine-mapping of cis-eQTLs identifies an additional 20,913 putative causal eQTLs
Source: Nat Commun. 2021 Jun 7;12:3394. doi: 10.1038/s41467-021-23134-8 (PMC8184741; doi:10.1038/s41467-021-23134-8)
Supplement: Supplementary file 12 — Supplementary Data 9 [file 41467_2021_23134_MOESM12_ESM.xlsx]

## Sheet: readme
Readme for sheet "enrichment_vs_control_tissues":
Each row corresponds to a Basenji feature where the specificity of tissue-specific TF and the cell type matches
with the columns described below:
ID	The ENCODE ID of the Basenji feature
name	Canonical name of the Basenji feature
TF	Transcription factor (TF) corresponding to the feature
tissue	Tissue the TF is specific to
case_ave	The average of the feature score in a set of putative causal eQTLs unique to the tissue the TF is specific to
cont_ave	The average of the feature score in a set of putative causal eQTLs unique to the the control tissues (= tissues where the TF expression is low enough)
case_sem	The standard error of the mean of the feature score in a set of putative causal eQTLs unique to the tissue the TF is specific to
cont_sem	The standard error of the mean of the feature score in a set of putative causal eQTLs unique to the the control tissues (= tissues where the TF expression is low enough)
pval	p-value of the t-test testing the difference in case_ave and cont_ave (0 when it is lower than the minimum value in float64)
case_ave_u	The average of the feature score in a set of putative causal eQTLs unique to the tissue the TF is specific to, defined in fine-mapping with uniform prior
cont_ave_u	The average of the feature score in a set of putative causal eQTLs unique to the the control tissues (= tissues where the TF expression is low enough), defined in fine-mapping with uniform prior
case_sem_u	The standard error of the mean of the feature score in a set of putative causal eQTLs unique to the tissue the TF is specific to, defined in fine-mapping with uniform prior
cont_sem_u	The standard error of the mean of the feature score in a set of putative causal eQTLs unique to the the control tissues (= tissues where the TF expression is low enough), defined in fine-mapping with uniform prior
Readme for sheet "basenji_tf_descriptions":
Each row corresponds to a Basenji feature where the specificity of tissue-specific TF and the cell type do not necessarily match (i.e. including the ones filtered out)
with the columns described below:
ID	The ENCODE ID of the Basenji feature
name	Canonical name of the Basenji feature
TF	Transcription factor (TF) corresponding to the feature
assay_celltype	The cell type corresponding to the feature
uni_tissue	Tissue the TF is specific to
cont_tissues	Control tissue(s) (=tissues where the TF expression is low enough)
tissue_match	Whether the assay_celltype and uni_tissue matches well or not (1 if match, 0 otherwise. Only those with 1 are used in the analysis)

## Sheet: enrichment_vs_control_tissues
ID	name	TF	tissue	case_ave	cont_ave	case_sem	cont_sem	pval	case_ave_u	cont_ave_u	case_sem_u	cont_sem_u
ENCFF973NJP	CHIP:SPI1:HL-60	SPI1	Whole_Blood	3.40036	0.479933	0.139082	0.0101915	0	2.3209	0.368093	0.154323	0.00963579
ENCFF998DST	CHIP:SPI1:GM12891	SPI1	Whole_Blood	3.32543	0.644352	0.155053	0.0156344	7.30064e-57	2.30034	0.47679	0.158512	0.013634
ENCFF430NNH	CHIP:CEBPB:K562	CEBPB	Whole_Blood	2.67771	0.71541	0.164014	0.0261027	2.32545e-72	2.04402	0.6287	0.206406	0.0304346
ENCFF738YHN	CHIP:GATA1:erythroblast male	GATA1	Whole_Blood	1.9196	0.894718	0.114663	0.0183475	1.15895e-118	1.62896	0.667428	0.166665	0.0186544
ENCFF115ALQ	CHIP:NFE2:K562	NFE2	Whole_Blood	0.894577	0.500948	0.0578838	0.0103047	5.56649e-75	0.741149	0.413066	0.0829159	0.0111015
ENCFF932GTA	CHIP:GATA1:K562	GATA1	Whole_Blood	0.886898	0.499144	0.0498686	0.00882794	1.95033e-63	0.785512	0.409572	0.0744253	0.00947846
ENCFF093VAP	CHIP:IRF1:K562 treated with interferon gamma for 30 minutes	IRF1	Whole_Blood	0.641499	0.431138	0.0288521	0.0117144	4.01759e-77	0.528658	0.321428	0.0400655	0.0122675
ENCFF452YAU	CHIP:IRF1:K562 treated with interferon alpha for 6 hours	IRF1	Whole_Blood	0.551376	0.390458	0.023755	0.0109422	0.000578471	0.462464	0.301478	0.0325939	0.0120184
ENCFF530LGP	CHIP:PHF21A:K562	PHF21A	Whole_Blood	0.535903	0.435657	0.0236936	0.0356166	1.72966e-72	0.45726	0.388047	0.0317663	0.0472024
ENCFF176RYJ	CHIP:IRF1:K562 treated with interferon gamma for 6 hours	IRF1	Whole_Blood	0.495291	0.376066	0.0214587	0.010604	0	0.414243	0.276813	0.0273994	0.0106633
ENCFF918SEG	CHIP:IRF1:K562 treated with interferon alpha for 30 minutes	IRF1	Whole_Blood	0.245652	0.168844	0.00947672	0.00462956	1.43824e-15	0.209165	0.137512	0.0122853	0.00533076
ENCFF679FNB	CHIP:GATA1:erythroblast embryo (16-19 weeks)	GATA1	Whole_Blood	0.177203	0.121639	0.00774894	0.00217296	6.88217e-27	0.160807	0.100887	0.0107488	0.0023916
ENCFF352PXN	CHIP:HNF4A:liver female child (4 years)	HNF4A	Liver	20.0747	1.63921	2.14398	0.0359417	8.30899e-08	10.3237	1.23797	1.72175	0.0352447
ENCFF419EMP	CHIP:HNF4A:liver male adult (32 years)	HNF4A	Liver	16.6424	1.31799	1.78469	0.0300397	1.36518e-09	8.50752	1.00341	1.46958	0.0292616
ENCFF080FZD	CHIP:HNF4A:HepG2	HNF4A	Liver	9.90208	0.923977	1.06355	0.0185522	2.75057e-115	5.59605	0.744522	1.0837	0.0210855
ENCFF441AMP	CHIP:NR2F6:HepG2	NR2F6	Liver	5.81849	0.971452	0.624999	0.0561696	9.59863e-62	3.34876	0.757761	0.677206	0.0626551
ENCFF422DYK	CHIP:HNF1A:HepG2	HNF1A	Liver	3.13183	0.306354	0.365764	0.00562457	7.38097e-12	1.59173	0.249197	0.291738	0.00632061
ENCFF335BBU	CHIP:RUNX3:GM12878	RUNX3	Cells_EBV-transformed_lymphocytes	10.0952	1.7173	1.48094	0.0326865	1.14168e-16	8.00466	1.24318	1.82757	0.0311118
ENCFF621JFM	CHIP:RELB:GM12878	RELB	Cells_EBV-transformed_lymphocytes	6.85631	1.04215	1.03182	0.0435228	2.19237e-54	5.14808	0.763536	1.1349	0.047363
ENCFF424MMT	CHIP:BATF:GM12878	BATF	Cells_EBV-transformed_lymphocytes	5.24564	0.845474	0.855368	0.0159562	3.47885e-15	4.22834	0.649442	0.966294	0.0153498
ENCFF185INW	CHIP:IRF4:GM12878	IRF4	Cells_EBV-transformed_lymphocytes	4.25283	0.888406	0.649947	0.0156905	7.33683e-37	3.30574	0.648729	0.742802	0.0153213
ENCFF851GCH	CHIP:PAX5:GM12878	PAX5	Cells_EBV-transformed_lymphocytes	4.02834	0.843175	0.595971	0.0149123	0	3.19999	0.609574	0.740929	0.0147223
ENCFF702MTT	CHIP:PAX5:GM12878	PAX5	Cells_EBV-transformed_lymphocytes	3.89623	0.892688	0.55551	0.0151799	0.0844778	2.99155	0.638967	0.67466	0.0151053
ENCFF873VXN	CHIP:E2F8:GM12878	E2F8	Cells_EBV-transformed_lymphocytes	3.87788	1.21515	0.540264	0.0221393	1.14039e-40	2.58556	0.842105	0.493183	0.0217877
ENCFF676GTP	CHIP:MEF2B:GM12878	MEF2B	Cells_EBV-transformed_lymphocytes	2.87051	0.48227	0.422878	0.0154471	2.04944e-90	2.42456	0.408335	0.533924	0.0186023
ENCFF613CYH	CHIP:IKZF2:GM12878	IKZF2	Cells_EBV-transformed_lymphocytes	2.79728	0.654809	0.431448	0.0122886	0	2.27548	0.510901	0.488187	0.0122893
ENCFF614WVD	CHIP:IKZF2:GM12878	IKZF2	Cells_EBV-transformed_lymphocytes	2.57823	0.608328	0.39052	0.0113777	0.0074508	2.10232	0.47799	0.446733	0.011503
ENCFF601RJF	CHIP:POU2F2:GM12891	POU2F2	Cells_EBV-transformed_lymphocytes	2.43674	0.566524	0.345144	0.00971782	4.65054e-71	1.71743	0.390271	0.375151	0.0088467
ENCFF434YEG	CHIP:ZBTB33:GM12878	ZBTB33	Cells_EBV-transformed_lymphocytes	1.97554	1.21173	0.276588	0.0482847	0	1.36288	0.949784	0.257517	0.0554923
ENCFF779ODE	CHIP:MYB:GM12878	MYB	Cells_EBV-transformed_lymphocytes	1.91053	0.517541	0.258953	0.0101929	0.000125565	1.46655	0.375024	0.31782	0.0100422
ENCFF723BZQ	CHIP:PAX5:GM12891	PAX5	Cells_EBV-transformed_lymphocytes	1.78882	0.405284	0.276143	0.00620615	2.48028e-67	1.27643	0.300109	0.303805	0.00612037
ENCFF700YOH	CHIP:ZNF217:GM12878	ZNF217	Cells_EBV-transformed_lymphocytes	1.77074	0.34446	0.265085	0.0108399	2.1276e-23	1.29479	0.300182	0.25689	0.0130111
ENCFF992JJW	CHIP:ELF1:GM12878	ELF1	Cells_EBV-transformed_lymphocytes	1.70384	0.368297	0.266973	0.0226081	0	1.12925	0.271833	0.22164	0.0233995
ENCFF085KGM	CHIP:STAT1:GM12878	STAT1	Cells_EBV-transformed_lymphocytes	1.59965	0.450156	0.21578	0.00810817	3.27021e-57	1.17207	0.34448	0.231413	0.00826882
ENCFF806TFL	CHIP:ZBTB33:GM12878	ZBTB33	Cells_EBV-transformed_lymphocytes	1.25641	0.802378	0.164634	0.0324593	1.09577e-56	0.908384	0.619077	0.174813	0.036108
ENCFF805NTL	CHIP:ARID3A:GM12878	ARID3A	Cells_EBV-transformed_lymphocytes	1.20225	0.285255	0.193102	0.00565644	2.10967e-73	0.822375	0.233607	0.174372	0.00589674
ENCFF401YZO	CHIP:CEBPZ:GM12878	CEBPZ	Cells_EBV-transformed_lymphocytes	1.19289	0.834432	0.165965	0.0353513	1.51491e-38	0.862908	0.649389	0.171453	0.0400878
ENCFF905CGC	CHIP:NKRF:GM12878	NKRF	Cells_EBV-transformed_lymphocytes	1.03054	0.673349	0.127136	0.0294646	2.01833e-70	0.703905	0.535678	0.139765	0.0325062
ENCFF103EJS	CHIP:ETS1:GM12878	ETS1	Cells_EBV-transformed_lymphocytes	0.946369	0.233744	0.134414	0.00621196	9.91187e-35	0.629898	0.184698	0.135587	0.0067777
ENCFF861VZC	CHIP:TCF7:GM12878	TCF7	Cells_EBV-transformed_lymphocytes	0.767299	0.263845	0.138124	0.00597183	0.0012432	0.530556	0.201603	0.114447	0.0053626
ENCFF300YPA	CHIP:RFX5:GM12878	RFX5	Cells_EBV-transformed_lymphocytes	0.688599	0.337064	0.0962883	0.0109272	1.82342e-05	0.538323	0.260024	0.109834	0.0117871
ENCFF398JJK	CHIP:IRF5:GM12878	IRF5	Cells_EBV-transformed_lymphocytes	0.352499	0.20824	0.0565507	0.00331192	1.04829e-32	0.244919	0.172758	0.0515026	0.00315614

## Sheet: basenji_tf_descriptions
ID	name	TF	assay_celltype	uni_tissue	cont_tissues	tissue_match
ENCFF955KWH	CHIP:ARHGAP35:K562	ARHGAP35	K562	Testis	['Pancreas', 'Whole_Blood']	0
ENCFF835KBE	CHIP:ARID2:K562	ARID2	K562	Testis	['Brain_Amygdala', 'Brain_Anterior_cingulate_cortex_BA24', 'Brain_Caudate_basal_ganglia', 'Brain_Cortex', 'Brain_Frontal_Cortex_BA9', 'Brain_Hippocampus', 'Brain_Nucleus_accumbens_basal_ganglia', 'Brain_Putamen_basal_ganglia', 'Brain_Substantia_nigra', 'Heart_Left_Ventricle', 'Liver']	0
ENCFF805NTL	CHIP:ARID3A:GM12878	ARID3A	GM12878	Cells_EBV-transformed_lymphocytes	['Adrenal_Gland', 'Artery_Aorta', 'Artery_Coronary', 'Artery_Tibial', 'Bladder', 'Brain_Amygdala', 'Brain_Anterior_cingulate_cortex_BA24', 'Brain_Caudate_basal_ganglia', 'Brain_Cortex', 'Brain_Frontal_Cortex_BA9', 'Brain_Hippocampus', 'Brain_Hypothalamus', 'Brain_Nucleus_accumbens_basal_ganglia', 'Brain_Putamen_basal_ganglia', 'Brain_Spinal_cord_cervical_c-1', 'Brain_Substantia_nigra', 'Breast_Ma…	1
ENCFF116CGF	CHIP:ARID3A:HepG2	ARID3A	HepG2	Cells_EBV-transformed_lymphocytes	['Adrenal_Gland', 'Artery_Aorta', 'Artery_Coronary', 'Artery_Tibial', 'Bladder', 'Brain_Amygdala', 'Brain_Anterior_cingulate_cortex_BA24', 'Brain_Caudate_basal_ganglia', 'Brain_Cortex', 'Brain_Frontal_Cortex_BA9', 'Brain_Hippocampus', 'Brain_Hypothalamus', 'Brain_Nucleus_accumbens_basal_ganglia', 'Brain_Putamen_basal_ganglia', 'Brain_Spinal_cord_cervical_c-1', 'Brain_Substantia_nigra', 'Breast_Ma…	0
ENCFF424NIV	CHIP:ARID3A:K562	ARID3A	K562	Cells_EBV-transformed_lymphocytes	['Adrenal_Gland', 'Artery_Aorta', 'Artery_Coronary', 'Artery_Tibial', 'Bladder', 'Brain_Amygdala', 'Brain_Anterior_cingulate_cortex_BA24', 'Brain_Caudate_basal_ganglia', 'Brain_Cortex', 'Brain_Frontal_Cortex_BA9', 'Brain_Hippocampus', 'Brain_Hypothalamus', 'Brain_Nucleus_accumbens_basal_ganglia', 'Brain_Putamen_basal_ganglia', 'Brain_Spinal_cord_cervical_c-1', 'Brain_Substantia_nigra', 'Breast_Ma…	0
ENCFF468GVQ	CHIP:ARID3A:MCF-7	ARID3A	MCF-7	Cells_EBV-transformed_lymphocytes	['Adrenal_Gland', 'Artery_Aorta', 'Artery_Coronary', 'Artery_Tibial', 'Bladder', 'Brain_Amygdala', 'Brain_Anterior_cingulate_cortex_BA24', 'Brain_Caudate_basal_ganglia', 'Brain_Cortex', 'Brain_Frontal_Cortex_BA9', 'Brain_Hippocampus', 'Brain_Hypothalamus', 'Brain_Nucleus_accumbens_basal_ganglia', 'Brain_Putamen_basal_ganglia', 'Brain_Spinal_cord_cervical_c-1', 'Brain_Substantia_nigra', 'Breast_Ma…	0
ENCFF561TKX	CHIP:ARNT:GM12878	ARNT	GM12878	Cervix_Ectocervix	['Brain_Hippocampus', 'Brain_Putamen_basal_ganglia']	0
ENCFF843GNH	CHIP:ARNT:HEK293T	ARNT	HEK293T	Cervix_Ectocervix	['Brain_Hippocampus', 'Brain_Putamen_basal_ganglia']	0
ENCFF866XWN	CHIP:ARNT:HepG2	ARNT	HepG2	Cervix_Ectocervix	['Brain_Hippocampus', 'Brain_Putamen_basal_ganglia']	0
ENCFF981KCA	CHIP:ARNT:K562	ARNT	K562	Cervix_Ectocervix	['Brain_Hippocampus', 'Brain_Putamen_basal_ganglia']	0
ENCFF578UME	CHIP:ARNT:K562	ARNT	K562	Cervix_Ectocervix	['Brain_Hippocampus', 'Brain_Putamen_basal_ganglia']	0
ENCFF806CWA	CHIP:ARNT:K562	ARNT	K562	Cervix_Ectocervix	['Brain_Hippocampus', 'Brain_Putamen_basal_ganglia']	0
ENCFF129ETR	CHIP:ASH1L:K562	ASH1L	K562	Brain_Cerebellar_Hemisphere	['Whole_Blood']	0
ENCFF732LDY	CHIP:ATF2:GM12878	ATF2	GM12878	Brain_Cerebellar_Hemisphere	['Whole_Blood']	0
ENCFF472KMT	CHIP:ATF2:GM12878	ATF2	GM12878	Brain_Cerebellar_Hemisphere	['Whole_Blood']	0
ENCFF064LQT	CHIP:ATF2:HepG2	ATF2	HepG2	Brain_Cerebellar_Hemisphere	['Whole_Blood']	0
ENCFF749BWV	CHIP:ATF2:K562	ATF2	K562	Brain_Cerebellar_Hemisphere	['Whole_Blood']	0
ENCFF705EUJ	CHIP:ATF3:A549 treated with 0.02% ethanol for 1 hour	ATF3	A549 treated with 0.02% ethanol for 1 hour	Adipose_Visceral_Omentum	['Adrenal_Gland', 'Brain_Amygdala', 'Brain_Anterior_cingulate_cortex_BA24', 'Brain_Caudate_basal_ganglia', 'Brain_Cerebellar_Hemisphere', 'Brain_Cerebellum', 'Brain_Cortex', 'Brain_Frontal_Cortex_BA9', 'Brain_Hippocampus', 'Brain_Hypothalamus', 'Brain_Nucleus_accumbens_basal_ganglia', 'Brain_Putamen_basal_ganglia', 'Brain_Substantia_nigra', 'Cells_Cultured_fibroblasts', 'Esophagus_Mucosa', 'Heart…	0
ENCFF481EHX	CHIP:ATF3:H1-hESC	ATF3	H1-hESC	Adipose_Visceral_Omentum	['Adrenal_Gland', 'Brain_Amygdala', 'Brain_Anterior_cingulate_cortex_BA24', 'Brain_Caudate_basal_ganglia', 'Brain_Cerebellar_Hemisphere', 'Brain_Cerebellum', 'Brain_Cortex', 'Brain_Frontal_Cortex_BA9', 'Brain_Hippocampus', 'Brain_Hypothalamus', 'Brain_Nucleus_accumbens_basal_ganglia', 'Brain_Putamen_basal_ganglia', 'Brain_Substantia_nigra', 'Cells_Cultured_fibroblasts', 'Esophagus_Mucosa', 'Heart…	0
ENCFF461IPU	CHIP:ATF3:HepG2	ATF3	HepG2	Adipose_Visceral_Omentum	['Adrenal_Gland', 'Brain_Amygdala', 'Brain_Anterior_cingulate_cortex_BA24', 'Brain_Caudate_basal_ganglia', 'Brain_Cerebellar_Hemisphere', 'Brain_Cerebellum', 'Brain_Cortex', 'Brain_Frontal_Cortex_BA9', 'Brain_Hippocampus', 'Brain_Hypothalamus', 'Brain_Nucleus_accumbens_basal_ganglia', 'Brain_Putamen_basal_ganglia', 'Brain_Substantia_nigra', 'Cells_Cultured_fibroblasts', 'Esophagus_Mucosa', 'Heart…	0
ENCFF619WVY	CHIP:ATF3:K562	ATF3	K562	Adipose_Visceral_Omentum	['Adrenal_Gland', 'Brain_Amygdala', 'Brain_Anterior_cingulate_cortex_BA24', 'Brain_Caudate_basal_ganglia', 'Brain_Cerebellar_Hemisphere', 'Brain_Cerebellum', 'Brain_Cortex', 'Brain_Frontal_Cortex_BA9', 'Brain_Hippocampus', 'Brain_Hypothalamus', 'Brain_Nucleus_accumbens_basal_ganglia', 'Brain_Putamen_basal_ganglia', 'Brain_Substantia_nigra', 'Cells_Cultured_fibroblasts', 'Esophagus_Mucosa', 'Heart…	0
ENCFF481PMC	CHIP:ATF3:K562	ATF3	K562	Adipose_Visceral_Omentum	['Adrenal_Gland', 'Brain_Amygdala', 'Brain_Anterior_cingulate_cortex_BA24', 'Brain_Caudate_basal_ganglia', 'Brain_Cerebellar_Hemisphere', 'Brain_Cerebellum', 'Brain_Cortex', 'Brain_Frontal_Cortex_BA9', 'Brain_Hippocampus', 'Brain_Hypothalamus', 'Brain_Nucleus_accumbens_basal_ganglia', 'Brain_Putamen_basal_ganglia', 'Brain_Substantia_nigra', 'Cells_Cultured_fibroblasts', 'Esophagus_Mucosa', 'Heart…	0
ENCFF328EUU	CHIP:ATF3:liver female child (4 years)	ATF3	liver female child (4 years)	Adipose_Visceral_Omentum	['Adrenal_Gland', 'Brain_Amygdala', 'Brain_Anterior_cingulate_cortex_BA24', 'Brain_Caudate_basal_ganglia', 'Brain_Cerebellar_Hemisphere', 'Brain_Cerebellum', 'Brain_Cortex', 'Brain_Frontal_Cortex_BA9', 'Brain_Hippocampus', 'Brain_Hypothalamus', 'Brain_Nucleus_accumbens_basal_ganglia', 'Brain_Putamen_basal_ganglia', 'Brain_Substantia_nigra', 'Cells_Cultured_fibroblasts', 'Esophagus_Mucosa', 'Heart…	0
ENCFF608OBE	CHIP:ATF3:liver male adult (32 years)	ATF3	liver male adult (32 years)	Adipose_Visceral_Omentum	['Adrenal_Gland', 'Brain_Amygdala', 'Brain_Anterior_cingulate_cortex_BA24', 'Brain_Caudate_basal_ganglia', 'Brain_Cerebellar_Hemisphere', 'Brain_Cerebellum', 'Brain_Cortex', 'Brain_Frontal_Cortex_BA9', 'Brain_Hippocampus', 'Brain_Hypothalamus', 'Brain_Nucleus_accumbens_basal_ganglia', 'Brain_Putamen_basal_ganglia', 'Brain_Substantia_nigra', 'Cells_Cultured_fibroblasts', 'Esophagus_Mucosa', 'Heart…	0
ENCFF936AEZ	CHIP:BACH1:GM12878	BACH1	GM12878	Skin_Sun_Exposed_Lower_leg	['Brain_Anterior_cingulate_cortex_BA24', 'Brain_Cortex', 'Brain_Frontal_Cortex_BA9', 'Brain_Nucleus_accumbens_basal_ganglia', 'Brain_Putamen_basal_ganglia']	0
ENCFF594ALF	CHIP:BACH1:H1-hESC	BACH1	H1-hESC	Skin_Sun_Exposed_Lower_leg	['Brain_Anterior_cingulate_cortex_BA24', 'Brain_Cortex', 'Brain_Frontal_Cortex_BA9', 'Brain_Nucleus_accumbens_basal_ganglia', 'Brain_Putamen_basal_ganglia']	0
ENCFF836PHI	CHIP:BACH1:K562	BACH1	K562	Skin_Sun_Exposed_Lower_leg	['Brain_Anterior_cingulate_cortex_BA24', 'Brain_Cortex', 'Brain_Frontal_Cortex_BA9', 'Brain_Nucleus_accumbens_basal_ganglia', 'Brain_Putamen_basal_ganglia']	0
ENCFF424MMT	CHIP:BATF:GM12878	BATF	GM12878	Cells_EBV-transformed_lymphocytes	['Adipose_Subcutaneous', 'Adipose_Visceral_Omentum', 'Adrenal_Gland', 'Artery_Aorta', 'Artery_Coronary', 'Artery_Tibial', 'Bladder', 'Brain_Amygdala', 'Brain_Anterior_cingulate_cortex_BA24', 'Brain_Caudate_basal_ganglia', 'Brain_Cerebellar_Hemisphere', 'Brain_Cerebellum', 'Brain_Cortex', 'Brain_Frontal_Cortex_BA9', 'Brain_Hippocampus', 'Brain_Hypothalamus', 'Brain_Nucleus_accumbens_basal_ganglia'…	1
ENCFF898IWR	CHIP:BCL11A:GM12878	BCL11A	GM12878	Skin_Not_Sun_Exposed_Suprapubic	['Adipose_Subcutaneous', 'Adipose_Visceral_Omentum', 'Adrenal_Gland', 'Artery_Aorta', 'Artery_Coronary', 'Artery_Tibial', 'Brain_Amygdala', 'Brain_Cerebellar_Hemisphere', 'Brain_Cerebellum', 'Brain_Hypothalamus', 'Brain_Spinal_cord_cervical_c-1', 'Brain_Substantia_nigra', 'Breast_Mammary_Tissue', 'Cells_Cultured_fibroblasts', 'Cervix_Ectocervix', 'Cervix_Endocervix', 'Esophagus_Gastroesophageal_J…	0
ENCFF203IVF	CHIP:BCL11A:H1-hESC	BCL11A	H1-hESC	Skin_Not_Sun_Exposed_Suprapubic	['Adipose_Subcutaneous', 'Adipose_Visceral_Omentum', 'Adrenal_Gland', 'Artery_Aorta', 'Artery_Coronary', 'Artery_Tibial', 'Brain_Amygdala', 'Brain_Cerebellar_Hemisphere', 'Brain_Cerebellum', 'Brain_Hypothalamus', 'Brain_Spinal_cord_cervical_c-1', 'Brain_Substantia_nigra', 'Breast_Mammary_Tissue', 'Cells_Cultured_fibroblasts', 'Cervix_Ectocervix', 'Cervix_Endocervix', 'Esophagus_Gastroesophageal_J…	0
ENCFF735TIA	CHIP:BCL11A:H1-hESC	BCL11A	H1-hESC	Skin_Not_Sun_Exposed_Suprapubic	['Adipose_Subcutaneous', 'Adipose_Visceral_Omentum', 'Adrenal_Gland', 'Artery_Aorta', 'Artery_Coronary', 'Artery_Tibial', 'Brain_Amygdala', 'Brain_Cerebellar_Hemisphere', 'Brain_Cerebellum', 'Brain_Hypothalamus', 'Brain_Spinal_cord_cervical_c-1', 'Brain_Substantia_nigra', 'Breast_Mammary_Tissue', 'Cells_Cultured_fibroblasts', 'Cervix_Ectocervix', 'Cervix_Endocervix', 'Esophagus_Gastroesophageal_J…	0
ENCFF945XXY	CHIP:BHLHE40:GM12878	BHLHE40	GM12878	Vagina	['Brain_Amygdala', 'Brain_Anterior_cingulate_cortex_BA24', 'Brain_Caudate_basal_ganglia', 'Brain_Cerebellar_Hemisphere', 'Brain_Cerebellum', 'Brain_Hippocampus', 'Brain_Hypothalamus', 'Brain_Nucleus_accumbens_basal_ganglia', 'Brain_Putamen_basal_ganglia', 'Brain_Substantia_nigra', 'Cells_Cultured_fibroblasts', 'Heart_Left_Ventricle', 'Pancreas', 'Spleen', 'Stomach', 'Testis', 'Whole_Blood']	0
ENCFF402ZMX	CHIP:BHLHE40:GM12878	BHLHE40	GM12878	Vagina	['Brain_Amygdala', 'Brain_Anterior_cingulate_cortex_BA24', 'Brain_Caudate_basal_ganglia', 'Brain_Cerebellar_Hemisphere', 'Brain_Cerebellum', 'Brain_Hippocampus', 'Brain_Hypothalamus', 'Brain_Nucleus_accumbens_basal_ganglia', 'Brain_Putamen_basal_ganglia', 'Brain_Substantia_nigra', 'Cells_Cultured_fibroblasts', 'Heart_Left_Ventricle', 'Pancreas', 'Spleen', 'Stomach', 'Testis', 'Whole_Blood']	0
ENCFF110SAT	CHIP:BHLHE40:HEK293T	BHLHE40	HEK293T	Vagina	['Brain_Amygdala', 'Brain_Anterior_cingulate_cortex_BA24', 'Brain_Caudate_basal_ganglia', 'Brain_Cerebellar_Hemisphere', 'Brain_Cerebellum', 'Brain_Hippocampus', 'Brain_Hypothalamus', 'Brain_Nucleus_accumbens_basal_ganglia', 'Brain_Putamen_basal_ganglia', 'Brain_Substantia_nigra', 'Cells_Cultured_fibroblasts', 'Heart_Left_Ventricle', 'Pancreas', 'Spleen', 'Stomach', 'Testis', 'Whole_Blood']	0
ENCFF016XRZ	CHIP:BHLHE40:HepG2	BHLHE40	HepG2	Vagina	['Brain_Amygdala', 'Brain_Anterior_cingulate_cortex_BA24', 'Brain_Caudate_basal_ganglia', 'Brain_Cerebellar_Hemisphere', 'Brain_Cerebellum', 'Brain_Hippocampus', 'Brain_Hypothalamus', 'Brain_Nucleus_accumbens_basal_ganglia', 'Brain_Putamen_basal_ganglia', 'Brain_Substantia_nigra', 'Cells_Cultured_fibroblasts', 'Heart_Left_Ventricle', 'Pancreas', 'Spleen', 'Stomach', 'Testis', 'Whole_Blood']	0
ENCFF348USU	CHIP:BHLHE40:HepG2	BHLHE40	HepG2	Vagina	['Brain_Amygdala', 'Brain_Anterior_cingulate_cortex_BA24', 'Brain_Caudate_basal_ganglia', 'Brain_Cerebellar_Hemisphere', 'Brain_Cerebellum', 'Brain_Hippocampus', 'Brain_Hypothalamus', 'Brain_Nucleus_accumbens_basal_ganglia', 'Brain_Putamen_basal_ganglia', 'Brain_Substantia_nigra', 'Cells_Cultured_fibroblasts', 'Heart_Left_Ventricle', 'Pancreas', 'Spleen', 'Stomach', 'Testis', 'Whole_Blood']	0
ENCFF005JHG	CHIP:BHLHE40:IMR-90	BHLHE40	IMR-90	Vagina	['Brain_Amygdala', 'Brain_Anterior_cingulate_cortex_BA24', 'Brain_Caudate_basal_ganglia', 'Brain_Cerebellar_Hemisphere', 'Brain_Cerebellum', 'Brain_Hippocampus', 'Brain_Hypothalamus', 'Brain_Nucleus_accumbens_basal_ganglia', 'Brain_Putamen_basal_ganglia', 'Brain_Substantia_nigra', 'Cells_Cultured_fibroblasts', 'Heart_Left_Ventricle', 'Pancreas', 'Spleen', 'Stomach', 'Testis', 'Whole_Blood']	0
ENCFF505LZQ	CHIP:BHLHE40:K562	BHLHE40	K562	Vagina	['Brain_Amygdala', 'Brain_Anterior_cingulate_cortex_BA24', 'Brain_Caudate_basal_ganglia', 'Brain_Cerebellar_Hemisphere', 'Brain_Cerebellum', 'Brain_Hippocampus', 'Brain_Hypothalamus', 'Brain_Nucleus_accumbens_basal_ganglia', 'Brain_Putamen_basal_ganglia', 'Brain_Substantia_nigra', 'Cells_Cultured_fibroblasts', 'Heart_Left_Ventricle', 'Pancreas', 'Spleen', 'Stomach', 'Testis', 'Whole_Blood']	0
ENCFF528YPX	CHIP:CBX2:A549	CBX2	A549	Testis	['Adipose_Subcutaneous', 'Adipose_Visceral_Omentum', 'Adrenal_Gland', 'Artery_Aorta', 'Artery_Coronary', 'Artery_Tibial', 'Bladder', 'Brain_Amygdala', 'Brain_Anterior_cingulate_cortex_BA24', 'Brain_Caudate_basal_ganglia', 'Brain_Cerebellar_Hemisphere', 'Brain_Cerebellum', 'Brain_Cortex', 'Brain_Frontal_Cortex_BA9', 'Brain_Hippocampus', 'Brain_Hypothalamus', 'Brain_Nucleus_accumbens_basal_ganglia'…	0
ENCFF002FVF	CHIP:CBX2:HepG2	CBX2	HepG2	Testis	['Adipose_Subcutaneous', 'Adipose_Visceral_Omentum', 'Adrenal_Gland', 'Artery_Aorta', 'Artery_Coronary', 'Artery_Tibial', 'Bladder', 'Brain_Amygdala', 'Brain_Anterior_cingulate_cortex_BA24', 'Brain_Caudate_basal_ganglia', 'Brain_Cerebellar_Hemisphere', 'Brain_Cerebellum', 'Brain_Cortex', 'Brain_Frontal_Cortex_BA9', 'Brain_Hippocampus', 'Brain_Hypothalamus', 'Brain_Nucleus_accumbens_basal_ganglia'…	0
ENCFF221XZD	CHIP:CEBPB:A549	CEBPB	A549	Whole_Blood	['Brain_Amygdala', 'Brain_Anterior_cingulate_cortex_BA24', 'Brain_Caudate_basal_ganglia', 'Brain_Cerebellar_Hemisphere', 'Brain_Cerebellum', 'Brain_Cortex', 'Brain_Frontal_Cortex_BA9', 'Brain_Hippocampus', 'Brain_Hypothalamus', 'Brain_Nucleus_accumbens_basal_ganglia', 'Brain_Putamen_basal_ganglia', 'Brain_Spinal_cord_cervical_c-1', 'Brain_Substantia_nigra', 'Cells_EBV-transformed_lymphocytes', 'H…	0
ENCFF586FDC	CHIP:CEBPB:GM12878	CEBPB	GM12878	Whole_Blood	['Brain_Amygdala', 'Brain_Anterior_cingulate_cortex_BA24', 'Brain_Caudate_basal_ganglia', 'Brain_Cerebellar_Hemisphere', 'Brain_Cerebellum', 'Brain_Cortex', 'Brain_Frontal_Cortex_BA9', 'Brain_Hippocampus', 'Brain_Hypothalamus', 'Brain_Nucleus_accumbens_basal_ganglia', 'Brain_Putamen_basal_ganglia', 'Brain_Spinal_cord_cervical_c-1', 'Brain_Substantia_nigra', 'Cells_EBV-transformed_lymphocytes', 'H…	0
ENCFF003HJB	CHIP:CEBPB:HepG2	CEBPB	HepG2	Whole_Blood	['Brain_Amygdala', 'Brain_Anterior_cingulate_cortex_BA24', 'Brain_Caudate_basal_ganglia', 'Brain_Cerebellar_Hemisphere', 'Brain_Cerebellum', 'Brain_Cortex', 'Brain_Frontal_Cortex_BA9', 'Brain_Hippocampus', 'Brain_Hypothalamus', 'Brain_Nucleus_accumbens_basal_ganglia', 'Brain_Putamen_basal_ganglia', 'Brain_Spinal_cord_cervical_c-1', 'Brain_Substantia_nigra', 'Cells_EBV-transformed_lymphocytes', 'H…	0
ENCFF154FVM	CHIP:CEBPB:HepG2	CEBPB	HepG2	Whole_Blood	['Brain_Amygdala', 'Brain_Anterior_cingulate_cortex_BA24', 'Brain_Caudate_basal_ganglia', 'Brain_Cerebellar_Hemisphere', 'Brain_Cerebellum', 'Brain_Cortex', 'Brain_Frontal_Cortex_BA9', 'Brain_Hippocampus', 'Brain_Hypothalamus', 'Brain_Nucleus_accumbens_basal_ganglia', 'Brain_Putamen_basal_ganglia', 'Brain_Spinal_cord_cervical_c-1', 'Brain_Substantia_nigra', 'Cells_EBV-transformed_lymphocytes', 'H…	0
ENCFF712KEF	CHIP:CEBPB:IMR-90	CEBPB	IMR-90	Whole_Blood	['Brain_Amygdala', 'Brain_Anterior_cingulate_cortex_BA24', 'Brain_Caudate_basal_ganglia', 'Brain_Cerebellar_Hemisphere', 'Brain_Cerebellum', 'Brain_Cortex', 'Brain_Frontal_Cortex_BA9', 'Brain_Hippocampus', 'Brain_Hypothalamus', 'Brain_Nucleus_accumbens_basal_ganglia', 'Brain_Putamen_basal_ganglia', 'Brain_Spinal_cord_cervical_c-1', 'Brain_Substantia_nigra', 'Cells_EBV-transformed_lymphocytes', 'H…	0
ENCFF430NNH	CHIP:CEBPB:K562	CEBPB	K562	Whole_Blood	['Brain_Amygdala', 'Brain_Anterior_cingulate_cortex_BA24', 'Brain_Caudate_basal_ganglia', 'Brain_Cerebellar_Hemisphere', 'Brain_Cerebellum', 'Brain_Cortex', 'Brain_Frontal_Cortex_BA9', 'Brain_Hippocampus', 'Brain_Hypothalamus', 'Brain_Nucleus_accumbens_basal_ganglia', 'Brain_Putamen_basal_ganglia', 'Brain_Spinal_cord_cervical_c-1', 'Brain_Substantia_nigra', 'Cells_EBV-transformed_lymphocytes', 'H…	1
ENCFF401YZO	CHIP:CEBPZ:GM12878	CEBPZ	GM12878	Cells_EBV-transformed_lymphocytes	['Whole_Blood']	1
ENCFF322XIA	CHIP:CEBPZ:HepG2	CEBPZ	HepG2	Cells_EBV-transformed_lymphocytes	['Whole_Blood']	0
ENCFF387BYC	CHIP:CEBPZ:K562	CEBPZ	K562	Cells_EBV-transformed_lymphocytes	['Whole_Blood']	0
ENCFF653DDA	CHIP:CHAMP1:K562	CHAMP1	K562	Cells_Cultured_fibroblasts	['Brain_Amygdala', 'Brain_Putamen_basal_ganglia', 'Heart_Atrial_Appendage', 'Heart_Left_Ventricle', 'Whole_Blood']	0
ENCFF819HQT	CHIP:CHAMP1:K562	CHAMP1	K562	Cells_Cultured_fibroblasts	['Brain_Amygdala', 'Brain_Putamen_basal_ganglia', 'Heart_Atrial_Appendage', 'Heart_Left_Ventricle', 'Whole_Blood']	0
GSM1920693	CHIP:CLOCK:CLOCK_6AN_ChIPSeq / U2OS cells stably expressing Bmal1:Luc / osteosarcoma cell line U2OS stably expressing Bmal1:Luc	CLOCK	CLOCK_6AN_ChIPSeq / U2OS cells stably expressing Bmal1_Luc / osteosarcoma cell line U2OS stably expressing Bmal1_Luc	Brain_Cerebellar_Hemisphere	['Whole_Blood']	0
GSM1920692	CHIP:CLOCK:CLOCK_DMSO_ChIPSeq / U2OS cells stably expressing Bmal1:Luc / osteosarcoma cell line U2OS stably expressing Bmal1:Luc	CLOCK	CLOCK_DMSO_ChIPSeq / U2OS cells stably expressing Bmal1_Luc / osteosarcoma cell line U2OS stably expressing Bmal1_Luc	Brain_Cerebellar_Hemisphere	['Whole_Blood']	0
ENCFF340WVN	CHIP:CLOCK:MCF-7	CLOCK	MCF-7	Brain_Cerebellar_Hemisphere	['Whole_Blood']	0
ENCFF082RWR	CHIP:CLOCK:MCF-7	CLOCK	MCF-7	Brain_Cerebellar_Hemisphere	['Whole_Blood']	0
ENCFF347RWX	CHIP:CREB3L1:K562	CREB3L1	K562	Cells_Cultured_fibroblasts	['Adipose_Subcutaneous', 'Adipose_Visceral_Omentum', 'Artery_Aorta', 'Artery_Tibial', 'Brain_Amygdala', 'Brain_Anterior_cingulate_cortex_BA24', 'Brain_Caudate_basal_ganglia', 'Brain_Cerebellar_Hemisphere', 'Brain_Cerebellum', 'Brain_Cortex', 'Brain_Frontal_Cortex_BA9', 'Brain_Hippocampus', 'Brain_Hypothalamus', 'Brain_Nucleus_accumbens_basal_ganglia', 'Brain_Putamen_basal_ganglia', 'Brain_Spinal_…	0
ENCFF639LCK	CHIP:CREM:GM12878	CREM	GM12878	Testis	['Bladder', 'Brain_Amygdala', 'Brain_Anterior_cingulate_cortex_BA24', 'Brain_Cerebellar_Hemisphere', 'Brain_Cerebellum', 'Brain_Cortex', 'Brain_Frontal_Cortex_BA9', 'Brain_Hippocampus', 'Brain_Putamen_basal_ganglia', 'Brain_Substantia_nigra', 'Cells_Cultured_fibroblasts', 'Colon_Transverse', 'Esophagus_Gastroesophageal_Junction', 'Esophagus_Mucosa', 'Esophagus_Muscularis', 'Heart_Atrial_Appendage…	0
ENCFF906AXR	CHIP:CREM:HepG2	CREM	HepG2	Testis	['Bladder', 'Brain_Amygdala', 'Brain_Anterior_cingulate_cortex_BA24', 'Brain_Cerebellar_Hemisphere', 'Brain_Cerebellum', 'Brain_Cortex', 'Brain_Frontal_Cortex_BA9', 'Brain_Hippocampus', 'Brain_Putamen_basal_ganglia', 'Brain_Substantia_nigra', 'Cells_Cultured_fibroblasts', 'Colon_Transverse', 'Esophagus_Gastroesophageal_Junction', 'Esophagus_Mucosa', 'Esophagus_Muscularis', 'Heart_Atrial_Appendage…	0
ENCFF900REU	CHIP:CREM:K562	CREM	K562	Testis	['Bladder', 'Brain_Amygdala', 'Brain_Anterior_cingulate_cortex_BA24', 'Brain_Cerebellar_Hemisphere', 'Brain_Cerebellum', 'Brain_Cortex', 'Brain_Frontal_Cortex_BA9', 'Brain_Hippocampus', 'Brain_Putamen_basal_ganglia', 'Brain_Substantia_nigra', 'Cells_Cultured_fibroblasts', 'Colon_Transverse', 'Esophagus_Gastroesophageal_Junction', 'Esophagus_Mucosa', 'Esophagus_Muscularis', 'Heart_Atrial_Appendage…	0
ENCFF195RAW	CHIP:CUX1:GM12878	CUX1	GM12878	Uterus	['Cells_EBV-transformed_lymphocytes', 'Liver']	0
ENCFF200ZIM	CHIP:CUX1:K562	CUX1	K562	Uterus	['Cells_EBV-transformed_lymphocytes', 'Liver']	0
ENCFF649GIG	CHIP:CUX1:MCF-7	CUX1	MCF-7	Uterus	['Cells_EBV-transformed_lymphocytes', 'Liver']	0
ENCFF226ZWP	CHIP:DACH1:K562	DACH1	K562	Brain_Caudate_basal_ganglia	['Artery_Aorta', 'Artery_Coronary', 'Artery_Tibial', 'Brain_Amygdala', 'Brain_Hippocampus', 'Brain_Substantia_nigra', 'Cells_Cultured_fibroblasts', 'Cells_EBV-transformed_lymphocytes', 'Esophagus_Mucosa', 'Liver', 'Pancreas', 'Stomach', 'Thyroid']	0
ENCFF766RAU	CHIP:DEAF1:K562	DEAF1	K562	Brain_Anterior_cingulate_cortex_BA24	['Heart_Atrial_Appendage', 'Heart_Left_Ventricle', 'Liver', 'Muscle_Skeletal', 'Pancreas', 'Whole_Blood']	0
ENCFF992NLQ	CHIP:DNMT1:K562	DNMT1	K562	Cells_EBV-transformed_lymphocytes	['Brain_Amygdala', 'Brain_Anterior_cingulate_cortex_BA24', 'Brain_Caudate_basal_ganglia', 'Brain_Hippocampus', 'Brain_Nucleus_accumbens_basal_ganglia', 'Brain_Putamen_basal_ganglia', 'Brain_Substantia_nigra', 'Heart_Left_Ventricle', 'Kidney_Cortex', 'Liver', 'Muscle_Skeletal', 'Pancreas', 'Whole_Blood']	0
ENCFF527AMK	CHIP:E2F1:K562	E2F1	K562	Cells_EBV-transformed_lymphocytes	['Adipose_Subcutaneous', 'Adipose_Visceral_Omentum', 'Artery_Aorta', 'Artery_Coronary', 'Artery_Tibial', 'Brain_Cerebellar_Hemisphere', 'Brain_Cerebellum', 'Brain_Hypothalamus', 'Breast_Mammary_Tissue', 'Cervix_Ectocervix', 'Cervix_Endocervix', 'Colon_Sigmoid', 'Fallopian_Tube', 'Heart_Atrial_Appendage', 'Heart_Left_Ventricle', 'Kidney_Cortex', 'Kidney_Medulla', 'Liver', 'Minor_Salivary_Gland', '…	0
ENCFF852NLH	CHIP:E2F1:K562	E2F1	K562	Cells_EBV-transformed_lymphocytes	['Adipose_Subcutaneous', 'Adipose_Visceral_Omentum', 'Artery_Aorta', 'Artery_Coronary', 'Artery_Tibial', 'Brain_Cerebellar_Hemisphere', 'Brain_Cerebellum', 'Brain_Hypothalamus', 'Breast_Mammary_Tissue', 'Cervix_Ectocervix', 'Cervix_Endocervix', 'Colon_Sigmoid', 'Fallopian_Tube', 'Heart_Atrial_Appendage', 'Heart_Left_Ventricle', 'Kidney_Cortex', 'Kidney_Medulla', 'Liver', 'Minor_Salivary_Gland', '…	0
ENCFF631VAT	CHIP:E2F6:K562	E2F6	K562	Uterus	['Whole_Blood']	0
ENCFF896XZH	CHIP:E2F7:K562	E2F7	K562	Cells_EBV-transformed_lymphocytes	['Adipose_Subcutaneous', 'Adipose_Visceral_Omentum', 'Adrenal_Gland', 'Artery_Aorta', 'Artery_Coronary', 'Artery_Tibial', 'Bladder', 'Brain_Amygdala', 'Brain_Anterior_cingulate_cortex_BA24', 'Brain_Caudate_basal_ganglia', 'Brain_Cerebellar_Hemisphere', 'Brain_Cerebellum', 'Brain_Cortex', 'Brain_Frontal_Cortex_BA9', 'Brain_Hippocampus', 'Brain_Hypothalamus', 'Brain_Nucleus_accumbens_basal_ganglia'…	0
ENCFF873VXN	CHIP:E2F8:GM12878	E2F8	GM12878	Cells_EBV-transformed_lymphocytes	['Adipose_Subcutaneous', 'Adipose_Visceral_Omentum', 'Adrenal_Gland', 'Artery_Aorta', 'Artery_Coronary', 'Artery_Tibial', 'Bladder', 'Brain_Amygdala', 'Brain_Anterior_cingulate_cortex_BA24', 'Brain_Caudate_basal_ganglia', 'Brain_Cerebellar_Hemisphere', 'Brain_Cerebellum', 'Brain_Cortex', 'Brain_Frontal_Cortex_BA9', 'Brain_Hippocampus', 'Brain_Hypothalamus', 'Brain_Nucleus_accumbens_basal_ganglia'…	1
ENCFF690TMV	CHIP:E2F8:K562	E2F8	K562	Cells_EBV-transformed_lymphocytes	['Adipose_Subcutaneous', 'Adipose_Visceral_Omentum', 'Adrenal_Gland', 'Artery_Aorta', 'Artery_Coronary', 'Artery_Tibial', 'Bladder', 'Brain_Amygdala', 'Brain_Anterior_cingulate_cortex_BA24', 'Brain_Caudate_basal_ganglia', 'Brain_Cerebellar_Hemisphere', 'Brain_Cerebellum', 'Brain_Cortex', 'Brain_Frontal_Cortex_BA9', 'Brain_Hippocampus', 'Brain_Hypothalamus', 'Brain_Nucleus_accumbens_basal_ganglia'…	0
ENCFF496QAX	CHIP:E2F8:MCF-7	E2F8	MCF-7	Cells_EBV-transformed_lymphocytes	['Adipose_Subcutaneous', 'Adipose_Visceral_Omentum', 'Adrenal_Gland', 'Artery_Aorta', 'Artery_Coronary', 'Artery_Tibial', 'Bladder', 'Brain_Amygdala', 'Brain_Anterior_cingulate_cortex_BA24', 'Brain_Caudate_basal_ganglia', 'Brain_Cerebellar_Hemisphere', 'Brain_Cerebellum', 'Brain_Cortex', 'Brain_Frontal_Cortex_BA9', 'Brain_Hippocampus', 'Brain_Hypothalamus', 'Brain_Nucleus_accumbens_basal_ganglia'…	0
ENCFF107LDM	CHIP:EBF1:GM12878	EBF1	GM12878	Adipose_Subcutaneous	['Adrenal_Gland', 'Brain_Amygdala', 'Brain_Anterior_cingulate_cortex_BA24', 'Brain_Caudate_basal_ganglia', 'Brain_Cortex', 'Brain_Frontal_Cortex_BA9', 'Brain_Hippocampus', 'Brain_Hypothalamus', 'Brain_Nucleus_accumbens_basal_ganglia', 'Brain_Putamen_basal_ganglia', 'Brain_Spinal_cord_cervical_c-1', 'Brain_Substantia_nigra', 'Colon_Transverse', 'Esophagus_Mucosa', 'Heart_Left_Ventricle', 'Kidney_C…	0
ENCFF170NTY	CHIP:EBF1:GM12878	EBF1	GM12878	Adipose_Subcutaneous	['Adrenal_Gland', 'Brain_Amygdala', 'Brain_Anterior_cingulate_cortex_BA24', 'Brain_Caudate_basal_ganglia', 'Brain_Cortex', 'Brain_Frontal_Cortex_BA9', 'Brain_Hippocampus', 'Brain_Hypothalamus', 'Brain_Nucleus_accumbens_basal_ganglia', 'Brain_Putamen_basal_ganglia', 'Brain_Spinal_cord_cervical_c-1', 'Brain_Substantia_nigra', 'Colon_Transverse', 'Esophagus_Mucosa', 'Heart_Left_Ventricle', 'Kidney_C…	0
ENCFF357OHD	CHIP:EGR1:GM12878	EGR1	GM12878	Fallopian_Tube	['Adrenal_Gland', 'Brain_Amygdala', 'Brain_Anterior_cingulate_cortex_BA24', 'Brain_Caudate_basal_ganglia', 'Brain_Cerebellar_Hemisphere', 'Brain_Cerebellum', 'Brain_Cortex', 'Brain_Frontal_Cortex_BA9', 'Brain_Hippocampus', 'Brain_Hypothalamus', 'Brain_Nucleus_accumbens_basal_ganglia', 'Brain_Putamen_basal_ganglia', 'Brain_Spinal_cord_cervical_c-1', 'Brain_Substantia_nigra', 'Cells_EBV-transformed…	0
ENCFF341OGJ	CHIP:EGR1:H1-hESC	EGR1	H1-hESC	Fallopian_Tube	['Adrenal_Gland', 'Brain_Amygdala', 'Brain_Anterior_cingulate_cortex_BA24', 'Brain_Caudate_basal_ganglia', 'Brain_Cerebellar_Hemisphere', 'Brain_Cerebellum', 'Brain_Cortex', 'Brain_Frontal_Cortex_BA9', 'Brain_Hippocampus', 'Brain_Hypothalamus', 'Brain_Nucleus_accumbens_basal_ganglia', 'Brain_Putamen_basal_ganglia', 'Brain_Spinal_cord_cervical_c-1', 'Brain_Substantia_nigra', 'Cells_EBV-transformed…	0
ENCFF422BSY	CHIP:EGR1:K562	EGR1	K562	Fallopian_Tube	['Adrenal_Gland', 'Brain_Amygdala', 'Brain_Anterior_cingulate_cortex_BA24', 'Brain_Caudate_basal_ganglia', 'Brain_Cerebellar_Hemisphere', 'Brain_Cerebellum', 'Brain_Cortex', 'Brain_Frontal_Cortex_BA9', 'Brain_Hippocampus', 'Brain_Hypothalamus', 'Brain_Nucleus_accumbens_basal_ganglia', 'Brain_Putamen_basal_ganglia', 'Brain_Spinal_cord_cervical_c-1', 'Brain_Substantia_nigra', 'Cells_EBV-transformed…	0
ENCFF559WKE	CHIP:EGR1:K562	EGR1	K562	Fallopian_Tube	['Adrenal_Gland', 'Brain_Amygdala', 'Brain_Anterior_cingulate_cortex_BA24', 'Brain_Caudate_basal_ganglia', 'Brain_Cerebellar_Hemisphere', 'Brain_Cerebellum', 'Brain_Cortex', 'Brain_Frontal_Cortex_BA9', 'Brain_Hippocampus', 'Brain_Hypothalamus', 'Brain_Nucleus_accumbens_basal_ganglia', 'Brain_Putamen_basal_ganglia', 'Brain_Spinal_cord_cervical_c-1', 'Brain_Substantia_nigra', 'Cells_EBV-transformed…	0
ENCFF226GXE	CHIP:EGR1:K562	EGR1	K562	Fallopian_Tube	['Adrenal_Gland', 'Brain_Amygdala', 'Brain_Anterior_cingulate_cortex_BA24', 'Brain_Caudate_basal_ganglia', 'Brain_Cerebellar_Hemisphere', 'Brain_Cerebellum', 'Brain_Cortex', 'Brain_Frontal_Cortex_BA9', 'Brain_Hippocampus', 'Brain_Hypothalamus', 'Brain_Nucleus_accumbens_basal_ganglia', 'Brain_Putamen_basal_ganglia', 'Brain_Spinal_cord_cervical_c-1', 'Brain_Substantia_nigra', 'Cells_EBV-transformed…	0
ENCFF287REX	CHIP:EGR1:liver female child (4 years)	EGR1	liver female child (4 years)	Fallopian_Tube	['Adrenal_Gland', 'Brain_Amygdala', 'Brain_Anterior_cingulate_cortex_BA24', 'Brain_Caudate_basal_ganglia', 'Brain_Cerebellar_Hemisphere', 'Brain_Cerebellum', 'Brain_Cortex', 'Brain_Frontal_Cortex_BA9', 'Brain_Hippocampus', 'Brain_Hypothalamus', 'Brain_Nucleus_accumbens_basal_ganglia', 'Brain_Putamen_basal_ganglia', 'Brain_Spinal_cord_cervical_c-1', 'Brain_Substantia_nigra', 'Cells_EBV-transformed…	0
ENCFF971SPU	CHIP:EGR1:liver male adult (32 years)	EGR1	liver male adult (32 years)	Fallopian_Tube	['Adrenal_Gland', 'Brain_Amygdala', 'Brain_Anterior_cingulate_cortex_BA24', 'Brain_Caudate_basal_ganglia', 'Brain_Cerebellar_Hemisphere', 'Brain_Cerebellum', 'Brain_Cortex', 'Brain_Frontal_Cortex_BA9', 'Brain_Hippocampus', 'Brain_Hypothalamus', 'Brain_Nucleus_accumbens_basal_ganglia', 'Brain_Putamen_basal_ganglia', 'Brain_Spinal_cord_cervical_c-1', 'Brain_Substantia_nigra', 'Cells_EBV-transformed…	0
ENCFF527SIP	CHIP:ELF1:A549 treated with 0.02% ethanol for 1 hour	ELF1	A549 treated with 0.02% ethanol for 1 hour	Cells_EBV-transformed_lymphocytes	['Brain_Amygdala', 'Brain_Anterior_cingulate_cortex_BA24', 'Brain_Caudate_basal_ganglia', 'Brain_Cerebellar_Hemisphere', 'Brain_Cerebellum', 'Brain_Cortex', 'Brain_Frontal_Cortex_BA9', 'Brain_Hippocampus', 'Brain_Hypothalamus', 'Brain_Nucleus_accumbens_basal_ganglia', 'Brain_Putamen_basal_ganglia', 'Brain_Substantia_nigra', 'Heart_Left_Ventricle']	0
ENCFF992JJW	CHIP:ELF1:GM12878	ELF1	GM12878	Cells_EBV-transformed_lymphocytes	['Brain_Amygdala', 'Brain_Anterior_cingulate_cortex_BA24', 'Brain_Caudate_basal_ganglia', 'Brain_Cerebellar_Hemisphere', 'Brain_Cerebellum', 'Brain_Cortex', 'Brain_Frontal_Cortex_BA9', 'Brain_Hippocampus', 'Brain_Hypothalamus', 'Brain_Nucleus_accumbens_basal_ganglia', 'Brain_Putamen_basal_ganglia', 'Brain_Substantia_nigra', 'Heart_Left_Ventricle']	1
ENCFF979PVN	CHIP:ELF1:HepG2	ELF1	HepG2	Cells_EBV-transformed_lymphocytes	['Brain_Amygdala', 'Brain_Anterior_cingulate_cortex_BA24', 'Brain_Caudate_basal_ganglia', 'Brain_Cerebellar_Hemisphere', 'Brain_Cerebellum', 'Brain_Cortex', 'Brain_Frontal_Cortex_BA9', 'Brain_Hippocampus', 'Brain_Hypothalamus', 'Brain_Nucleus_accumbens_basal_ganglia', 'Brain_Putamen_basal_ganglia', 'Brain_Substantia_nigra', 'Heart_Left_Ventricle']	0
ENCFF036DKA	CHIP:ELF1:K562	ELF1	K562	Cells_EBV-transformed_lymphocytes	['Brain_Amygdala', 'Brain_Anterior_cingulate_cortex_BA24', 'Brain_Caudate_basal_ganglia', 'Brain_Cerebellar_Hemisphere', 'Brain_Cerebellum', 'Brain_Cortex', 'Brain_Frontal_Cortex_BA9', 'Brain_Hippocampus', 'Brain_Hypothalamus', 'Brain_Nucleus_accumbens_basal_ganglia', 'Brain_Putamen_basal_ganglia', 'Brain_Substantia_nigra', 'Heart_Left_Ventricle']	0
ENCFF814THY	CHIP:ELF1:MCF-7	ELF1	MCF-7	Cells_EBV-transformed_lymphocytes	['Brain_Amygdala', 'Brain_Anterior_cingulate_cortex_BA24', 'Brain_Caudate_basal_ganglia', 'Brain_Cerebellar_Hemisphere', 'Brain_Cerebellum', 'Brain_Cortex', 'Brain_Frontal_Cortex_BA9', 'Brain_Hippocampus', 'Brain_Hypothalamus', 'Brain_Nucleus_accumbens_basal_ganglia', 'Brain_Putamen_basal_ganglia', 'Brain_Substantia_nigra', 'Heart_Left_Ventricle']	0
ENCFF737TZT	CHIP:ELF4:HEK293T	ELF4	HEK293T	Cells_EBV-transformed_lymphocytes	['Brain_Amygdala', 'Brain_Anterior_cingulate_cortex_BA24', 'Brain_Caudate_basal_ganglia', 'Brain_Cerebellar_Hemisphere', 'Brain_Cerebellum', 'Brain_Cortex', 'Brain_Frontal_Cortex_BA9', 'Brain_Hippocampus', 'Brain_Hypothalamus', 'Brain_Nucleus_accumbens_basal_ganglia', 'Brain_Putamen_basal_ganglia', 'Brain_Spinal_cord_cervical_c-1', 'Brain_Substantia_nigra', 'Heart_Atrial_Appendage', 'Heart_Left_V…	0
ENCFF383OZJ	CHIP:ELF4:K562	ELF4	K562	Cells_EBV-transformed_lymphocytes	['Brain_Amygdala', 'Brain_Anterior_cingulate_cortex_BA24', 'Brain_Caudate_basal_ganglia', 'Brain_Cerebellar_Hemisphere', 'Brain_Cerebellum', 'Brain_Cortex', 'Brain_Frontal_Cortex_BA9', 'Brain_Hippocampus', 'Brain_Hypothalamus', 'Brain_Nucleus_accumbens_basal_ganglia', 'Brain_Putamen_basal_ganglia', 'Brain_Spinal_cord_cervical_c-1', 'Brain_Substantia_nigra', 'Heart_Atrial_Appendage', 'Heart_Left_V…	0
ENCFF060SYK	CHIP:ELK1:A549	ELK1	A549	Ovary	['Brain_Spinal_cord_cervical_c-1', 'Brain_Substantia_nigra', 'Pancreas', 'Whole_Blood']	0
ENCFF308NKV	CHIP:ELK1:GM12878	ELK1	GM12878	Ovary	['Brain_Spinal_cord_cervical_c-1', 'Brain_Substantia_nigra', 'Pancreas', 'Whole_Blood']	0
ENCFF090ZGT	CHIP:ELK1:IMR-90	ELK1	IMR-90	Ovary	['Brain_Spinal_cord_cervical_c-1', 'Brain_Substantia_nigra', 'Pancreas', 'Whole_Blood']	0
ENCFF792ZTJ	CHIP:ELK1:K562	ELK1	K562	Ovary	['Brain_Spinal_cord_cervical_c-1', 'Brain_Substantia_nigra', 'Pancreas', 'Whole_Blood']	0
ENCFF398XNT	CHIP:ELK1:MCF-7	ELK1	MCF-7	Ovary	['Brain_Spinal_cord_cervical_c-1', 'Brain_Substantia_nigra', 'Pancreas', 'Whole_Blood']	0
ENCFF185QLG	CHIP:ESR1:Ishikawa treated with 0.02% dimethyl sulfoxide for 1 hour	ESR1	Ishikawa treated with 0.02% dimethyl sulfoxide for 1 hour	Cervix_Endocervix	['Adipose_Subcutaneous', 'Adipose_Visceral_Omentum', 'Adrenal_Gland', 'Artery_Aorta', 'Artery_Coronary', 'Artery_Tibial', 'Bladder', 'Brain_Amygdala', 'Brain_Anterior_cingulate_cortex_BA24', 'Brain_Caudate_basal_ganglia', 'Brain_Cerebellar_Hemisphere', 'Brain_Cerebellum', 'Brain_Cortex', 'Brain_Frontal_Cortex_BA9', 'Brain_Hippocampus', 'Brain_Hypothalamus', 'Brain_Nucleus_accumbens_basal_ganglia'…	0
ENCFF169OSJ	CHIP:ESR1:Ishikawa treated with 10 nM estradiol for 1 hour	ESR1	Ishikawa treated with 10 nM estradiol for 1 hour	Cervix_Endocervix	['Adipose_Subcutaneous', 'Adipose_Visceral_Omentum', 'Adrenal_Gland', 'Artery_Aorta', 'Artery_Coronary', 'Artery_Tibial', 'Bladder', 'Brain_Amygdala', 'Brain_Anterior_cingulate_cortex_BA24', 'Brain_Caudate_basal_ganglia', 'Brain_Cerebellar_Hemisphere', 'Brain_Cerebellum', 'Brain_Cortex', 'Brain_Frontal_Cortex_BA9', 'Brain_Hippocampus', 'Brain_Hypothalamus', 'Brain_Nucleus_accumbens_basal_ganglia'…	0
ENCFF004DHQ	CHIP:ESR1:Ishikawa treated with 100 nM bisphenol A for 1 hour	ESR1	Ishikawa treated with 100 nM bisphenol A for 1 hour	Cervix_Endocervix	['Adipose_Subcutaneous', 'Adipose_Visceral_Omentum', 'Adrenal_Gland', 'Artery_Aorta', 'Artery_Coronary', 'Artery_Tibial', 'Bladder', 'Brain_Amygdala', 'Brain_Anterior_cingulate_cortex_BA24', 'Brain_Caudate_basal_ganglia', 'Brain_Cerebellar_Hemisphere', 'Brain_Cerebellum', 'Brain_Cortex', 'Brain_Frontal_Cortex_BA9', 'Brain_Hippocampus', 'Brain_Hypothalamus', 'Brain_Nucleus_accumbens_basal_ganglia'…	0
ENCFF023DPZ	CHIP:ESR1:T47D treated with 0.02% dimethyl sulfoxide for 1 hour	ESR1	T47D treated with 0.02% dimethyl sulfoxide for 1 hour	Cervix_Endocervix	['Adipose_Subcutaneous', 'Adipose_Visceral_Omentum', 'Adrenal_Gland', 'Artery_Aorta', 'Artery_Coronary', 'Artery_Tibial', 'Bladder', 'Brain_Amygdala', 'Brain_Anterior_cingulate_cortex_BA24', 'Brain_Caudate_basal_ganglia', 'Brain_Cerebellar_Hemisphere', 'Brain_Cerebellum', 'Brain_Cortex', 'Brain_Frontal_Cortex_BA9', 'Brain_Hippocampus', 'Brain_Hypothalamus', 'Brain_Nucleus_accumbens_basal_ganglia'…	0
ENCFF373MQA	CHIP:ESR1:T47D treated with 100 nM bisphenol A for 30 minutes	ESR1	T47D treated with 100 nM bisphenol A for 30 minutes	Cervix_Endocervix	['Adipose_Subcutaneous', 'Adipose_Visceral_Omentum', 'Adrenal_Gland', 'Artery_Aorta', 'Artery_Coronary', 'Artery_Tibial', 'Bladder', 'Brain_Amygdala', 'Brain_Anterior_cingulate_cortex_BA24', 'Brain_Caudate_basal_ganglia', 'Brain_Cerebellar_Hemisphere', 'Brain_Cerebellum', 'Brain_Cortex', 'Brain_Frontal_Cortex_BA9', 'Brain_Hippocampus', 'Brain_Hypothalamus', 'Brain_Nucleus_accumbens_basal_ganglia'…	0
ENCFF468WTB	CHIP:ESR1:T47D treated with 100 nM genistein for 1 hour	ESR1	T47D treated with 100 nM genistein for 1 hour	Cervix_Endocervix	['Adipose_Subcutaneous', 'Adipose_Visceral_Omentum', 'Adrenal_Gland', 'Artery_Aorta', 'Artery_Coronary', 'Artery_Tibial', 'Bladder', 'Brain_Amygdala', 'Brain_Anterior_cingulate_cortex_BA24', 'Brain_Caudate_basal_ganglia', 'Brain_Cerebellar_Hemisphere', 'Brain_Cerebellum', 'Brain_Cortex', 'Brain_Frontal_Cortex_BA9', 'Brain_Hippocampus', 'Brain_Hypothalamus', 'Brain_Nucleus_accumbens_basal_ganglia'…	0
ENCFF509OEY	CHIP:ETS1:A549 treated with 0.02% ethanol for 1 hour	ETS1	A549 treated with 0.02% ethanol for 1 hour	Cells_EBV-transformed_lymphocytes	['Brain_Amygdala', 'Brain_Anterior_cingulate_cortex_BA24', 'Brain_Caudate_basal_ganglia', 'Brain_Cerebellar_Hemisphere', 'Brain_Cerebellum', 'Brain_Cortex', 'Brain_Frontal_Cortex_BA9', 'Brain_Hippocampus', 'Brain_Hypothalamus', 'Brain_Nucleus_accumbens_basal_ganglia', 'Brain_Putamen_basal_ganglia', 'Brain_Spinal_cord_cervical_c-1', 'Brain_Substantia_nigra', 'Esophagus_Mucosa', 'Liver', 'Muscle_Sk…	0
ENCFF103EJS	CHIP:ETS1:GM12878	ETS1	GM12878	Cells_EBV-transformed_lymphocytes	['Brain_Amygdala', 'Brain_Anterior_cingulate_cortex_BA24', 'Brain_Caudate_basal_ganglia', 'Brain_Cerebellar_Hemisphere', 'Brain_Cerebellum', 'Brain_Cortex', 'Brain_Frontal_Cortex_BA9', 'Brain_Hippocampus', 'Brain_Hypothalamus', 'Brain_Nucleus_accumbens_basal_ganglia', 'Brain_Putamen_basal_ganglia', 'Brain_Spinal_cord_cervical_c-1', 'Brain_Substantia_nigra', 'Esophagus_Mucosa', 'Liver', 'Muscle_Sk…	1
ENCFF835WYM	CHIP:ETS1:GM23338 male adult (53 years) originated from GM23248	ETS1	GM23338 male adult (53 years) originated from GM23248	Cells_EBV-transformed_lymphocytes	['Brain_Amygdala', 'Brain_Anterior_cingulate_cortex_BA24', 'Brain_Caudate_basal_ganglia', 'Brain_Cerebellar_Hemisphere', 'Brain_Cerebellum', 'Brain_Cortex', 'Brain_Frontal_Cortex_BA9', 'Brain_Hippocampus', 'Brain_Hypothalamus', 'Brain_Nucleus_accumbens_basal_ganglia', 'Brain_Putamen_basal_ganglia', 'Brain_Spinal_cord_cervical_c-1', 'Brain_Substantia_nigra', 'Esophagus_Mucosa', 'Liver', 'Muscle_Sk…	0
ENCFF869EQY	CHIP:ETS1:HepG2	ETS1	HepG2	Cells_EBV-transformed_lymphocytes	['Brain_Amygdala', 'Brain_Anterior_cingulate_cortex_BA24', 'Brain_Caudate_basal_ganglia', 'Brain_Cerebellar_Hemisphere', 'Brain_Cerebellum', 'Brain_Cortex', 'Brain_Frontal_Cortex_BA9', 'Brain_Hippocampus', 'Brain_Hypothalamus', 'Brain_Nucleus_accumbens_basal_ganglia', 'Brain_Putamen_basal_ganglia', 'Brain_Spinal_cord_cervical_c-1', 'Brain_Substantia_nigra', 'Esophagus_Mucosa', 'Liver', 'Muscle_Sk…	0
ENCFF291YLM	CHIP:ETS1:K562	ETS1	K562	Cells_EBV-transformed_lymphocytes	['Brain_Amygdala', 'Brain_Anterior_cingulate_cortex_BA24', 'Brain_Caudate_basal_ganglia', 'Brain_Cerebellar_Hemisphere', 'Brain_Cerebellum', 'Brain_Cortex', 'Brain_Frontal_Cortex_BA9', 'Brain_Hippocampus', 'Brain_Hypothalamus', 'Brain_Nucleus_accumbens_basal_ganglia', 'Brain_Putamen_basal_ganglia', 'Brain_Spinal_cord_cervical_c-1', 'Brain_Substantia_nigra', 'Esophagus_Mucosa', 'Liver', 'Muscle_Sk…	0
ENCFF744PPC	CHIP:ETV4:HepG2	ETV4	HepG2	Pituitary	['Adipose_Subcutaneous', 'Adipose_Visceral_Omentum', 'Adrenal_Gland', 'Artery_Tibial', 'Bladder', 'Brain_Amygdala', 'Brain_Anterior_cingulate_cortex_BA24', 'Brain_Caudate_basal_ganglia', 'Brain_Cerebellar_Hemisphere', 'Brain_Cerebellum', 'Brain_Cortex', 'Brain_Frontal_Cortex_BA9', 'Brain_Hippocampus', 'Brain_Hypothalamus', 'Brain_Nucleus_accumbens_basal_ganglia', 'Brain_Putamen_basal_ganglia', 'B…	0
ENCFF304SIN	CHIP:ETV6:GM12878	ETV6	GM12878	Artery_Tibial	['Brain_Amygdala', 'Brain_Anterior_cingulate_cortex_BA24', 'Brain_Caudate_basal_ganglia', 'Brain_Cerebellar_Hemisphere', 'Brain_Cerebellum', 'Brain_Cortex', 'Brain_Frontal_Cortex_BA9', 'Brain_Hippocampus', 'Brain_Hypothalamus', 'Brain_Nucleus_accumbens_basal_ganglia', 'Brain_Putamen_basal_ganglia', 'Brain_Spinal_cord_cervical_c-1', 'Brain_Substantia_nigra', 'Heart_Atrial_Appendage', 'Heart_Left_V…	0
ENCFF328AZH	CHIP:ETV6:GM12878	ETV6	GM12878	Artery_Tibial	['Brain_Amygdala', 'Brain_Anterior_cingulate_cortex_BA24', 'Brain_Caudate_basal_ganglia', 'Brain_Cerebellar_Hemisphere', 'Brain_Cerebellum', 'Brain_Cortex', 'Brain_Frontal_Cortex_BA9', 'Brain_Hippocampus', 'Brain_Hypothalamus', 'Brain_Nucleus_accumbens_basal_ganglia', 'Brain_Putamen_basal_ganglia', 'Brain_Spinal_cord_cervical_c-1', 'Brain_Substantia_nigra', 'Heart_Atrial_Appendage', 'Heart_Left_V…	0
ENCFF328UEJ	CHIP:ETV6:K562	ETV6	K562	Artery_Tibial	['Brain_Amygdala', 'Brain_Anterior_cingulate_cortex_BA24', 'Brain_Caudate_basal_ganglia', 'Brain_Cerebellar_Hemisphere', 'Brain_Cerebellum', 'Brain_Cortex', 'Brain_Frontal_Cortex_BA9', 'Brain_Hippocampus', 'Brain_Hypothalamus', 'Brain_Nucleus_accumbens_basal_ganglia', 'Brain_Putamen_basal_ganglia', 'Brain_Spinal_cord_cervical_c-1', 'Brain_Substantia_nigra', 'Heart_Atrial_Appendage', 'Heart_Left_V…	0
ENCFF492DSP	CHIP:ETV6:K562	ETV6	K562	Artery_Tibial	['Brain_Amygdala', 'Brain_Anterior_cingulate_cortex_BA24', 'Brain_Caudate_basal_ganglia', 'Brain_Cerebellar_Hemisphere', 'Brain_Cerebellum', 'Brain_Cortex', 'Brain_Frontal_Cortex_BA9', 'Brain_Hippocampus', 'Brain_Hypothalamus', 'Brain_Nucleus_accumbens_basal_ganglia', 'Brain_Putamen_basal_ganglia', 'Brain_Spinal_cord_cervical_c-1', 'Brain_Substantia_nigra', 'Heart_Atrial_Appendage', 'Heart_Left_V…	0
ENCFF228HNI	CHIP:FOS:IMR-90	FOS	IMR-90	Fallopian_Tube	['Adrenal_Gland', 'Brain_Amygdala', 'Brain_Anterior_cingulate_cortex_BA24', 'Brain_Caudate_basal_ganglia', 'Brain_Cerebellar_Hemisphere', 'Brain_Cerebellum', 'Brain_Cortex', 'Brain_Frontal_Cortex_BA9', 'Brain_Hippocampus', 'Brain_Hypothalamus', 'Brain_Nucleus_accumbens_basal_ganglia', 'Brain_Putamen_basal_ganglia', 'Brain_Substantia_nigra', 'Cells_Cultured_fibroblasts', 'Cells_EBV-transformed_lym…	0
ENCFF338VNY	CHIP:FOS:MCF 10A genetically modified using stable transfection treated with 0.01% ethanol for 36 hours	FOS	MCF 10A genetically modified using stable transfection treated with 0.01% ethanol for 36 hours	Fallopian_Tube	['Adrenal_Gland', 'Brain_Amygdala', 'Brain_Anterior_cingulate_cortex_BA24', 'Brain_Caudate_basal_ganglia', 'Brain_Cerebellar_Hemisphere', 'Brain_Cerebellum', 'Brain_Cortex', 'Brain_Frontal_Cortex_BA9', 'Brain_Hippocampus', 'Brain_Hypothalamus', 'Brain_Nucleus_accumbens_basal_ganglia', 'Brain_Putamen_basal_ganglia', 'Brain_Substantia_nigra', 'Cells_Cultured_fibroblasts', 'Cells_EBV-transformed_lym…	0
ENCFF047ZQF	CHIP:FOS:MCF 10A genetically modified using stable transfection treated with 1 uM afimoxifene for 12 hours	FOS	MCF 10A genetically modified using stable transfection treated with 1 uM afimoxifene for 12 hours	Fallopian_Tube	['Adrenal_Gland', 'Brain_Amygdala', 'Brain_Anterior_cingulate_cortex_BA24', 'Brain_Caudate_basal_ganglia', 'Brain_Cerebellar_Hemisphere', 'Brain_Cerebellum', 'Brain_Cortex', 'Brain_Frontal_Cortex_BA9', 'Brain_Hippocampus', 'Brain_Hypothalamus', 'Brain_Nucleus_accumbens_basal_ganglia', 'Brain_Putamen_basal_ganglia', 'Brain_Substantia_nigra', 'Cells_Cultured_fibroblasts', 'Cells_EBV-transformed_lym…	0
ENCFF546GVT	CHIP:FOS:MCF 10A genetically modified using stable transfection treated with 1 uM afimoxifene for 4 hours	FOS	MCF 10A genetically modified using stable transfection treated with 1 uM afimoxifene for 4 hours	Fallopian_Tube	['Adrenal_Gland', 'Brain_Amygdala', 'Brain_Anterior_cingulate_cortex_BA24', 'Brain_Caudate_basal_ganglia', 'Brain_Cerebellar_Hemisphere', 'Brain_Cerebellum', 'Brain_Cortex', 'Brain_Frontal_Cortex_BA9', 'Brain_Hippocampus', 'Brain_Hypothalamus', 'Brain_Nucleus_accumbens_basal_ganglia', 'Brain_Putamen_basal_ganglia', 'Brain_Substantia_nigra', 'Cells_Cultured_fibroblasts', 'Cells_EBV-transformed_lym…	0
ENCFF219FDG	CHIP:FOS:MCF 10A originated from MCF 10A treated with 1 uM afimoxifene for 36 hours	FOS	MCF 10A originated from MCF 10A treated with 1 uM afimoxifene for 36 hours	Fallopian_Tube	['Adrenal_Gland', 'Brain_Amygdala', 'Brain_Anterior_cingulate_cortex_BA24', 'Brain_Caudate_basal_ganglia', 'Brain_Cerebellar_Hemisphere', 'Brain_Cerebellum', 'Brain_Cortex', 'Brain_Frontal_Cortex_BA9', 'Brain_Hippocampus', 'Brain_Hypothalamus', 'Brain_Nucleus_accumbens_basal_ganglia', 'Brain_Putamen_basal_ganglia', 'Brain_Substantia_nigra', 'Cells_Cultured_fibroblasts', 'Cells_EBV-transformed_lym…	0
ENCFF160WPD	CHIP:FOS:MCF-7	FOS	MCF-7	Fallopian_Tube	['Adrenal_Gland', 'Brain_Amygdala', 'Brain_Anterior_cingulate_cortex_BA24', 'Brain_Caudate_basal_ganglia', 'Brain_Cerebellar_Hemisphere', 'Brain_Cerebellum', 'Brain_Cortex', 'Brain_Frontal_Cortex_BA9', 'Brain_Hippocampus', 'Brain_Hypothalamus', 'Brain_Nucleus_accumbens_basal_ganglia', 'Brain_Putamen_basal_ganglia', 'Brain_Substantia_nigra', 'Cells_Cultured_fibroblasts', 'Cells_EBV-transformed_lym…	0
ENCFF822JCS	CHIP:FOS:endothelial cell of umbilical vein newborn	FOS	endothelial cell of umbilical vein newborn	Fallopian_Tube	['Adrenal_Gland', 'Brain_Amygdala', 'Brain_Anterior_cingulate_cortex_BA24', 'Brain_Caudate_basal_ganglia', 'Brain_Cerebellar_Hemisphere', 'Brain_Cerebellum', 'Brain_Cortex', 'Brain_Frontal_Cortex_BA9', 'Brain_Hippocampus', 'Brain_Hypothalamus', 'Brain_Nucleus_accumbens_basal_ganglia', 'Brain_Putamen_basal_ganglia', 'Brain_Substantia_nigra', 'Cells_Cultured_fibroblasts', 'Cells_EBV-transformed_lym…	0
ENCFF498IQF	CHIP:FOSL1:H1-hESC	FOSL1	H1-hESC	Cells_Cultured_fibroblasts	['Adipose_Subcutaneous', 'Adrenal_Gland', 'Artery_Coronary', 'Artery_Tibial', 'Bladder', 'Brain_Amygdala', 'Brain_Anterior_cingulate_cortex_BA24', 'Brain_Caudate_basal_ganglia', 'Brain_Cerebellar_Hemisphere', 'Brain_Cerebellum', 'Brain_Cortex', 'Brain_Frontal_Cortex_BA9', 'Brain_Hippocampus', 'Brain_Hypothalamus', 'Brain_Nucleus_accumbens_basal_ganglia', 'Brain_Putamen_basal_ganglia', 'Brain_Spin…	0
ENCFF331ETG	CHIP:FOSL1:K562	FOSL1	K562	Cells_Cultured_fibroblasts	['Adipose_Subcutaneous', 'Adrenal_Gland', 'Artery_Coronary', 'Artery_Tibial', 'Bladder', 'Brain_Amygdala', 'Brain_Anterior_cingulate_cortex_BA24', 'Brain_Caudate_basal_ganglia', 'Brain_Cerebellar_Hemisphere', 'Brain_Cerebellum', 'Brain_Cortex', 'Brain_Frontal_Cortex_BA9', 'Brain_Hippocampus', 'Brain_Hypothalamus', 'Brain_Nucleus_accumbens_basal_ganglia', 'Brain_Putamen_basal_ganglia', 'Brain_Spin…	0
ENCFF340TFY	CHIP:FOSL2:A549 treated with 0.02% ethanol for 1 hour	FOSL2	A549 treated with 0.02% ethanol for 1 hour	Artery_Tibial	['Brain_Amygdala', 'Brain_Anterior_cingulate_cortex_BA24', 'Brain_Caudate_basal_ganglia', 'Brain_Cerebellar_Hemisphere', 'Brain_Cerebellum', 'Brain_Cortex', 'Brain_Frontal_Cortex_BA9', 'Brain_Hippocampus', 'Brain_Hypothalamus', 'Brain_Nucleus_accumbens_basal_ganglia', 'Brain_Putamen_basal_ganglia', 'Brain_Spinal_cord_cervical_c-1', 'Brain_Substantia_nigra', 'Cells_EBV-transformed_lymphocytes', 'H…	0
ENCFF858SNG	CHIP:FOSL2:HepG2	FOSL2	HepG2	Artery_Tibial	['Brain_Amygdala', 'Brain_Anterior_cingulate_cortex_BA24', 'Brain_Caudate_basal_ganglia', 'Brain_Cerebellar_Hemisphere', 'Brain_Cerebellum', 'Brain_Cortex', 'Brain_Frontal_Cortex_BA9', 'Brain_Hippocampus', 'Brain_Hypothalamus', 'Brain_Nucleus_accumbens_basal_ganglia', 'Brain_Putamen_basal_ganglia', 'Brain_Spinal_cord_cervical_c-1', 'Brain_Substantia_nigra', 'Cells_EBV-transformed_lymphocytes', 'H…	0
ENCFF529JIR	CHIP:FOXA1:A549 treated with 0.02% ethanol for 1 hour	FOXA1	A549 treated with 0.02% ethanol for 1 hour	Prostate	['Adipose_Subcutaneous', 'Adipose_Visceral_Omentum', 'Adrenal_Gland', 'Artery_Aorta', 'Artery_Coronary', 'Artery_Tibial', 'Bladder', 'Brain_Amygdala', 'Brain_Anterior_cingulate_cortex_BA24', 'Brain_Caudate_basal_ganglia', 'Brain_Cerebellar_Hemisphere', 'Brain_Cerebellum', 'Brain_Cortex', 'Brain_Frontal_Cortex_BA9', 'Brain_Hippocampus', 'Brain_Hypothalamus', 'Brain_Nucleus_accumbens_basal_ganglia'…	0
ENCFF865MYW	CHIP:FOXA1:A549 treated with 100 nM dexamethasone for 1 hour	FOXA1	A549 treated with 100 nM dexamethasone for 1 hour	Prostate	['Adipose_Subcutaneous', 'Adipose_Visceral_Omentum', 'Adrenal_Gland', 'Artery_Aorta', 'Artery_Coronary', 'Artery_Tibial', 'Bladder', 'Brain_Amygdala', 'Brain_Anterior_cingulate_cortex_BA24', 'Brain_Caudate_basal_ganglia', 'Brain_Cerebellar_Hemisphere', 'Brain_Cerebellum', 'Brain_Cortex', 'Brain_Frontal_Cortex_BA9', 'Brain_Hippocampus', 'Brain_Hypothalamus', 'Brain_Nucleus_accumbens_basal_ganglia'…	0
ENCFF886XRG	CHIP:FOXA1:HEK293T	FOXA1	HEK293T	Prostate	['Adipose_Subcutaneous', 'Adipose_Visceral_Omentum', 'Adrenal_Gland', 'Artery_Aorta', 'Artery_Coronary', 'Artery_Tibial', 'Bladder', 'Brain_Amygdala', 'Brain_Anterior_cingulate_cortex_BA24', 'Brain_Caudate_basal_ganglia', 'Brain_Cerebellar_Hemisphere', 'Brain_Cerebellum', 'Brain_Cortex', 'Brain_Frontal_Cortex_BA9', 'Brain_Hippocampus', 'Brain_Hypothalamus', 'Brain_Nucleus_accumbens_basal_ganglia'…	0
ENCFF163CFH	CHIP:FOXA1:HepG2	FOXA1	HepG2	Prostate	['Adipose_Subcutaneous', 'Adipose_Visceral_Omentum', 'Adrenal_Gland', 'Artery_Aorta', 'Artery_Coronary', 'Artery_Tibial', 'Bladder', 'Brain_Amygdala', 'Brain_Anterior_cingulate_cortex_BA24', 'Brain_Caudate_basal_ganglia', 'Brain_Cerebellar_Hemisphere', 'Brain_Cerebellum', 'Brain_Cortex', 'Brain_Frontal_Cortex_BA9', 'Brain_Hippocampus', 'Brain_Hypothalamus', 'Brain_Nucleus_accumbens_basal_ganglia'…	0
ENCFF529CBU	CHIP:FOXA1:HepG2	FOXA1	HepG2	Prostate	['Adipose_Subcutaneous', 'Adipose_Visceral_Omentum', 'Adrenal_Gland', 'Artery_Aorta', 'Artery_Coronary', 'Artery_Tibial', 'Bladder', 'Brain_Amygdala', 'Brain_Anterior_cingulate_cortex_BA24', 'Brain_Caudate_basal_ganglia', 'Brain_Cerebellar_Hemisphere', 'Brain_Cerebellum', 'Brain_Cortex', 'Brain_Frontal_Cortex_BA9', 'Brain_Hippocampus', 'Brain_Hypothalamus', 'Brain_Nucleus_accumbens_basal_ganglia'…	0
ENCFF795JUV	CHIP:FOXA1:HepG2	FOXA1	HepG2	Prostate	['Adipose_Subcutaneous', 'Adipose_Visceral_Omentum', 'Adrenal_Gland', 'Artery_Aorta', 'Artery_Coronary', 'Artery_Tibial', 'Bladder', 'Brain_Amygdala', 'Brain_Anterior_cingulate_cortex_BA24', 'Brain_Caudate_basal_ganglia', 'Brain_Cerebellar_Hemisphere', 'Brain_Cerebellum', 'Brain_Cortex', 'Brain_Frontal_Cortex_BA9', 'Brain_Hippocampus', 'Brain_Hypothalamus', 'Brain_Nucleus_accumbens_basal_ganglia'…	0
ENCFF589LQL	CHIP:FOXA1:K562	FOXA1	K562	Prostate	['Adipose_Subcutaneous', 'Adipose_Visceral_Omentum', 'Adrenal_Gland', 'Artery_Aorta', 'Artery_Coronary', 'Artery_Tibial', 'Bladder', 'Brain_Amygdala', 'Brain_Anterior_cingulate_cortex_BA24', 'Brain_Caudate_basal_ganglia', 'Brain_Cerebellar_Hemisphere', 'Brain_Cerebellum', 'Brain_Cortex', 'Brain_Frontal_Cortex_BA9', 'Brain_Hippocampus', 'Brain_Hypothalamus', 'Brain_Nucleus_accumbens_basal_ganglia'…	0
ENCFF008ABX	CHIP:FOXA1:MCF-7	FOXA1	MCF-7	Prostate	['Adipose_Subcutaneous', 'Adipose_Visceral_Omentum', 'Adrenal_Gland', 'Artery_Aorta', 'Artery_Coronary', 'Artery_Tibial', 'Bladder', 'Brain_Amygdala', 'Brain_Anterior_cingulate_cortex_BA24', 'Brain_Caudate_basal_ganglia', 'Brain_Cerebellar_Hemisphere', 'Brain_Cerebellum', 'Brain_Cortex', 'Brain_Frontal_Cortex_BA9', 'Brain_Hippocampus', 'Brain_Hypothalamus', 'Brain_Nucleus_accumbens_basal_ganglia'…	0
ENCFF079MWL	CHIP:FOXA1:T47D treated with 0.02% dimethyl sulfoxide for 1 hour	FOXA1	T47D treated with 0.02% dimethyl sulfoxide for 1 hour	Prostate	['Adipose_Subcutaneous', 'Adipose_Visceral_Omentum', 'Adrenal_Gland', 'Artery_Aorta', 'Artery_Coronary', 'Artery_Tibial', 'Bladder', 'Brain_Amygdala', 'Brain_Anterior_cingulate_cortex_BA24', 'Brain_Caudate_basal_ganglia', 'Brain_Cerebellar_Hemisphere', 'Brain_Cerebellum', 'Brain_Cortex', 'Brain_Frontal_Cortex_BA9', 'Brain_Hippocampus', 'Brain_Hypothalamus', 'Brain_Nucleus_accumbens_basal_ganglia'…	0
ENCFF954BOA	CHIP:FOXA1:liver female child (4 years)	FOXA1	liver female child (4 years)	Prostate	['Adipose_Subcutaneous', 'Adipose_Visceral_Omentum', 'Adrenal_Gland', 'Artery_Aorta', 'Artery_Coronary', 'Artery_Tibial', 'Bladder', 'Brain_Amygdala', 'Brain_Anterior_cingulate_cortex_BA24', 'Brain_Caudate_basal_ganglia', 'Brain_Cerebellar_Hemisphere', 'Brain_Cerebellum', 'Brain_Cortex', 'Brain_Frontal_Cortex_BA9', 'Brain_Hippocampus', 'Brain_Hypothalamus', 'Brain_Nucleus_accumbens_basal_ganglia'…	0
ENCFF180STN	CHIP:FOXA1:liver male adult (32 years)	FOXA1	liver male adult (32 years)	Prostate	['Adipose_Subcutaneous', 'Adipose_Visceral_Omentum', 'Adrenal_Gland', 'Artery_Aorta', 'Artery_Coronary', 'Artery_Tibial', 'Bladder', 'Brain_Amygdala', 'Brain_Anterior_cingulate_cortex_BA24', 'Brain_Caudate_basal_ganglia', 'Brain_Cerebellar_Hemisphere', 'Brain_Cerebellum', 'Brain_Cortex', 'Brain_Frontal_Cortex_BA9', 'Brain_Hippocampus', 'Brain_Hypothalamus', 'Brain_Nucleus_accumbens_basal_ganglia'…	0
ENCFF626IVY	CHIP:FOXA2:HepG2	FOXA2	HepG2	Stomach	['Adipose_Subcutaneous', 'Adipose_Visceral_Omentum', 'Adrenal_Gland', 'Artery_Aorta', 'Artery_Coronary', 'Artery_Tibial', 'Bladder', 'Brain_Amygdala', 'Brain_Anterior_cingulate_cortex_BA24', 'Brain_Caudate_basal_ganglia', 'Brain_Cerebellar_Hemisphere', 'Brain_Cerebellum', 'Brain_Cortex', 'Brain_Frontal_Cortex_BA9', 'Brain_Hippocampus', 'Brain_Hypothalamus', 'Brain_Nucleus_accumbens_basal_ganglia'…	0
ENCFF348LLH	CHIP:FOXA2:HepG2	FOXA2	HepG2	Stomach	['Adipose_Subcutaneous', 'Adipose_Visceral_Omentum', 'Adrenal_Gland', 'Artery_Aorta', 'Artery_Coronary', 'Artery_Tibial', 'Bladder', 'Brain_Amygdala', 'Brain_Anterior_cingulate_cortex_BA24', 'Brain_Caudate_basal_ganglia', 'Brain_Cerebellar_Hemisphere', 'Brain_Cerebellum', 'Brain_Cortex', 'Brain_Frontal_Cortex_BA9', 'Brain_Hippocampus', 'Brain_Hypothalamus', 'Brain_Nucleus_accumbens_basal_ganglia'…	0
ENCFF574PCV	CHIP:FOXA2:liver female child (4 years)	FOXA2	liver female child (4 years)	Stomach	['Adipose_Subcutaneous', 'Adipose_Visceral_Omentum', 'Adrenal_Gland', 'Artery_Aorta', 'Artery_Coronary', 'Artery_Tibial', 'Bladder', 'Brain_Amygdala', 'Brain_Anterior_cingulate_cortex_BA24', 'Brain_Caudate_basal_ganglia', 'Brain_Cerebellar_Hemisphere', 'Brain_Cerebellum', 'Brain_Cortex', 'Brain_Frontal_Cortex_BA9', 'Brain_Hippocampus', 'Brain_Hypothalamus', 'Brain_Nucleus_accumbens_basal_ganglia'…	0
ENCFF227URY	CHIP:FOXA2:liver male adult (32 years)	FOXA2	liver male adult (32 years)	Stomach	['Adipose_Subcutaneous', 'Adipose_Visceral_Omentum', 'Adrenal_Gland', 'Artery_Aorta', 'Artery_Coronary', 'Artery_Tibial', 'Bladder', 'Brain_Amygdala', 'Brain_Anterior_cingulate_cortex_BA24', 'Brain_Caudate_basal_ganglia', 'Brain_Cerebellar_Hemisphere', 'Brain_Cerebellum', 'Brain_Cortex', 'Brain_Frontal_Cortex_BA9', 'Brain_Hippocampus', 'Brain_Hypothalamus', 'Brain_Nucleus_accumbens_basal_ganglia'…	0
ENCFF469OGA	CHIP:FOXM1:HEK293T	FOXM1	HEK293T	Cells_EBV-transformed_lymphocytes	['Adipose_Subcutaneous', 'Adipose_Visceral_Omentum', 'Adrenal_Gland', 'Artery_Aorta', 'Artery_Coronary', 'Artery_Tibial', 'Bladder', 'Brain_Amygdala', 'Brain_Anterior_cingulate_cortex_BA24', 'Brain_Caudate_basal_ganglia', 'Brain_Cerebellar_Hemisphere', 'Brain_Cerebellum', 'Brain_Cortex', 'Brain_Frontal_Cortex_BA9', 'Brain_Hippocampus', 'Brain_Hypothalamus', 'Brain_Nucleus_accumbens_basal_ganglia'…	0
ENCFF742LMU	CHIP:FOXM1:K562	FOXM1	K562	Cells_EBV-transformed_lymphocytes	['Adipose_Subcutaneous', 'Adipose_Visceral_Omentum', 'Adrenal_Gland', 'Artery_Aorta', 'Artery_Coronary', 'Artery_Tibial', 'Bladder', 'Brain_Amygdala', 'Brain_Anterior_cingulate_cortex_BA24', 'Brain_Caudate_basal_ganglia', 'Brain_Cerebellar_Hemisphere', 'Brain_Cerebellum', 'Brain_Cortex', 'Brain_Frontal_Cortex_BA9', 'Brain_Hippocampus', 'Brain_Hypothalamus', 'Brain_Nucleus_accumbens_basal_ganglia'…	0
ENCFF910ZUF	CHIP:FOXP1:HepG2	FOXP1	HepG2	Esophagus_Muscularis	['Adrenal_Gland', 'Brain_Amygdala', 'Brain_Hippocampus', 'Brain_Hypothalamus', 'Brain_Substantia_nigra', 'Cells_EBV-transformed_lymphocytes', 'Heart_Left_Ventricle', 'Kidney_Cortex', 'Liver', 'Muscle_Skeletal']	0
ENCFF240XIO	CHIP:FOXP2:SK-N-MC	FOXP2	SK-N-MC	Colon_Sigmoid	['Adipose_Visceral_Omentum', 'Adrenal_Gland', 'Artery_Coronary', 'Artery_Tibial', 'Brain_Amygdala', 'Brain_Anterior_cingulate_cortex_BA24', 'Brain_Caudate_basal_ganglia', 'Brain_Cerebellar_Hemisphere', 'Brain_Cerebellum', 'Brain_Cortex', 'Brain_Frontal_Cortex_BA9', 'Brain_Hippocampus', 'Brain_Hypothalamus', 'Brain_Nucleus_accumbens_basal_ganglia', 'Brain_Putamen_basal_ganglia', 'Brain_Spinal_cord…	0
ENCFF932GTA	CHIP:GATA1:K562	GATA1	K562	Whole_Blood	['Adipose_Subcutaneous', 'Adipose_Visceral_Omentum', 'Adrenal_Gland', 'Artery_Aorta', 'Artery_Coronary', 'Artery_Tibial', 'Bladder', 'Brain_Amygdala', 'Brain_Anterior_cingulate_cortex_BA24', 'Brain_Caudate_basal_ganglia', 'Brain_Cerebellar_Hemisphere', 'Brain_Cerebellum', 'Brain_Cortex', 'Brain_Frontal_Cortex_BA9', 'Brain_Hippocampus', 'Brain_Hypothalamus', 'Brain_Nucleus_accumbens_basal_ganglia'…	1
ENCFF679FNB	CHIP:GATA1:erythroblast embryo (16-19 weeks)	GATA1	erythroblast embryo (16-19 weeks)	Whole_Blood	['Adipose_Subcutaneous', 'Adipose_Visceral_Omentum', 'Adrenal_Gland', 'Artery_Aorta', 'Artery_Coronary', 'Artery_Tibial', 'Bladder', 'Brain_Amygdala', 'Brain_Anterior_cingulate_cortex_BA24', 'Brain_Caudate_basal_ganglia', 'Brain_Cerebellar_Hemisphere', 'Brain_Cerebellum', 'Brain_Cortex', 'Brain_Frontal_Cortex_BA9', 'Brain_Hippocampus', 'Brain_Hypothalamus', 'Brain_Nucleus_accumbens_basal_ganglia'…	1
ENCFF738YHN	CHIP:GATA1:erythroblast male	GATA1	erythroblast male	Whole_Blood	['Adipose_Subcutaneous', 'Adipose_Visceral_Omentum', 'Adrenal_Gland', 'Artery_Aorta', 'Artery_Coronary', 'Artery_Tibial', 'Bladder', 'Brain_Amygdala', 'Brain_Anterior_cingulate_cortex_BA24', 'Brain_Caudate_basal_ganglia', 'Brain_Cerebellar_Hemisphere', 'Brain_Cerebellum', 'Brain_Cortex', 'Brain_Frontal_Cortex_BA9', 'Brain_Hippocampus', 'Brain_Hypothalamus', 'Brain_Nucleus_accumbens_basal_ganglia'…	1
ENCFF781FFF	CHIP:GATA2:K562	GATA2	K562	Uterus	['Adrenal_Gland', 'Artery_Aorta', 'Artery_Tibial', 'Brain_Amygdala', 'Brain_Anterior_cingulate_cortex_BA24', 'Brain_Caudate_basal_ganglia', 'Brain_Cerebellar_Hemisphere', 'Brain_Cerebellum', 'Brain_Cortex', 'Brain_Frontal_Cortex_BA9', 'Brain_Hippocampus', 'Brain_Hypothalamus', 'Brain_Nucleus_accumbens_basal_ganglia', 'Brain_Putamen_basal_ganglia', 'Brain_Spinal_cord_cervical_c-1', 'Brain_Substant…	0
ENCFF295BOZ	CHIP:GATA2:SH-SY5Y	GATA2	SH-SY5Y	Uterus	['Adrenal_Gland', 'Artery_Aorta', 'Artery_Tibial', 'Brain_Amygdala', 'Brain_Anterior_cingulate_cortex_BA24', 'Brain_Caudate_basal_ganglia', 'Brain_Cerebellar_Hemisphere', 'Brain_Cerebellum', 'Brain_Cortex', 'Brain_Frontal_Cortex_BA9', 'Brain_Hippocampus', 'Brain_Hypothalamus', 'Brain_Nucleus_accumbens_basal_ganglia', 'Brain_Putamen_basal_ganglia', 'Brain_Spinal_cord_cervical_c-1', 'Brain_Substant…	0
ENCFF543BEX	CHIP:GATA2:endothelial cell of umbilical vein newborn	GATA2	endothelial cell of umbilical vein newborn	Uterus	['Adrenal_Gland', 'Artery_Aorta', 'Artery_Tibial', 'Brain_Amygdala', 'Brain_Anterior_cingulate_cortex_BA24', 'Brain_Caudate_basal_ganglia', 'Brain_Cerebellar_Hemisphere', 'Brain_Cerebellum', 'Brain_Cortex', 'Brain_Frontal_Cortex_BA9', 'Brain_Hippocampus', 'Brain_Hypothalamus', 'Brain_Nucleus_accumbens_basal_ganglia', 'Brain_Putamen_basal_ganglia', 'Brain_Spinal_cord_cervical_c-1', 'Brain_Substant…	0
ENCFF703CUQ	CHIP:GATA3:MCF-7	GATA3	MCF-7	Skin_Not_Sun_Exposed_Suprapubic	['Adipose_Subcutaneous', 'Adipose_Visceral_Omentum', 'Adrenal_Gland', 'Artery_Aorta', 'Artery_Coronary', 'Artery_Tibial', 'Bladder', 'Brain_Amygdala', 'Brain_Anterior_cingulate_cortex_BA24', 'Brain_Caudate_basal_ganglia', 'Brain_Cerebellar_Hemisphere', 'Brain_Cerebellum', 'Brain_Cortex', 'Brain_Frontal_Cortex_BA9', 'Brain_Hippocampus', 'Brain_Hypothalamus', 'Brain_Nucleus_accumbens_basal_ganglia'…	0
ENCFF962SPQ	CHIP:GATA3:SH-SY5Y	GATA3	SH-SY5Y	Skin_Not_Sun_Exposed_Suprapubic	['Adipose_Subcutaneous', 'Adipose_Visceral_Omentum', 'Adrenal_Gland', 'Artery_Aorta', 'Artery_Coronary', 'Artery_Tibial', 'Bladder', 'Brain_Amygdala', 'Brain_Anterior_cingulate_cortex_BA24', 'Brain_Caudate_basal_ganglia', 'Brain_Cerebellar_Hemisphere', 'Brain_Cerebellum', 'Brain_Cortex', 'Brain_Frontal_Cortex_BA9', 'Brain_Hippocampus', 'Brain_Hypothalamus', 'Brain_Nucleus_accumbens_basal_ganglia'…	0
ENCFF313EMB	CHIP:GATA3:T47D treated with 0.02% dimethyl sulfoxide for 1 hour	GATA3	T47D treated with 0.02% dimethyl sulfoxide for 1 hour	Skin_Not_Sun_Exposed_Suprapubic	['Adipose_Subcutaneous', 'Adipose_Visceral_Omentum', 'Adrenal_Gland', 'Artery_Aorta', 'Artery_Coronary', 'Artery_Tibial', 'Bladder', 'Brain_Amygdala', 'Brain_Anterior_cingulate_cortex_BA24', 'Brain_Caudate_basal_ganglia', 'Brain_Cerebellar_Hemisphere', 'Brain_Cerebellum', 'Brain_Cortex', 'Brain_Frontal_Cortex_BA9', 'Brain_Hippocampus', 'Brain_Hypothalamus', 'Brain_Nucleus_accumbens_basal_ganglia'…	0
ENCFF832BFI	CHIP:GATA4:HepG2	GATA4	HepG2	Ovary	['Adipose_Subcutaneous', 'Adipose_Visceral_Omentum', 'Adrenal_Gland', 'Artery_Aorta', 'Artery_Tibial', 'Bladder', 'Brain_Amygdala', 'Brain_Anterior_cingulate_cortex_BA24', 'Brain_Caudate_basal_ganglia', 'Brain_Cerebellar_Hemisphere', 'Brain_Cerebellum', 'Brain_Cortex', 'Brain_Frontal_Cortex_BA9', 'Brain_Hippocampus', 'Brain_Hypothalamus', 'Brain_Nucleus_accumbens_basal_ganglia', 'Brain_Putamen_ba…	0
ENCFF883YBM	CHIP:HES1:K562	HES1	K562	Skin_Sun_Exposed_Lower_leg	['Brain_Amygdala', 'Brain_Anterior_cingulate_cortex_BA24', 'Brain_Caudate_basal_ganglia', 'Brain_Cerebellar_Hemisphere', 'Brain_Cerebellum', 'Brain_Cortex', 'Brain_Frontal_Cortex_BA9', 'Brain_Hippocampus', 'Brain_Hypothalamus', 'Brain_Nucleus_accumbens_basal_ganglia', 'Brain_Putamen_basal_ganglia', 'Brain_Spinal_cord_cervical_c-1', 'Brain_Substantia_nigra', 'Cells_Cultured_fibroblasts', 'Cells_EB…	0
ENCFF031HSG	CHIP:HES1:MCF-7	HES1	MCF-7	Skin_Sun_Exposed_Lower_leg	['Brain_Amygdala', 'Brain_Anterior_cingulate_cortex_BA24', 'Brain_Caudate_basal_ganglia', 'Brain_Cerebellar_Hemisphere', 'Brain_Cerebellum', 'Brain_Cortex', 'Brain_Frontal_Cortex_BA9', 'Brain_Hippocampus', 'Brain_Hypothalamus', 'Brain_Nucleus_accumbens_basal_ganglia', 'Brain_Putamen_basal_ganglia', 'Brain_Spinal_cord_cervical_c-1', 'Brain_Substantia_nigra', 'Cells_Cultured_fibroblasts', 'Cells_EB…	0
ENCFF422DYK	CHIP:HNF1A:HepG2	HNF1A	HepG2	Liver	['Adipose_Subcutaneous', 'Adipose_Visceral_Omentum', 'Adrenal_Gland', 'Artery_Aorta', 'Artery_Coronary', 'Artery_Tibial', 'Bladder', 'Brain_Amygdala', 'Brain_Anterior_cingulate_cortex_BA24', 'Brain_Caudate_basal_ganglia', 'Brain_Cerebellar_Hemisphere', 'Brain_Cerebellum', 'Brain_Cortex', 'Brain_Frontal_Cortex_BA9', 'Brain_Hippocampus', 'Brain_Hypothalamus', 'Brain_Nucleus_accumbens_basal_ganglia'…	1
ENCFF080FZD	CHIP:HNF4A:HepG2	HNF4A	HepG2	Liver	['Adipose_Subcutaneous', 'Adipose_Visceral_Omentum', 'Adrenal_Gland', 'Artery_Aorta', 'Artery_Coronary', 'Artery_Tibial', 'Bladder', 'Brain_Amygdala', 'Brain_Anterior_cingulate_cortex_BA24', 'Brain_Caudate_basal_ganglia', 'Brain_Cerebellar_Hemisphere', 'Brain_Cerebellum', 'Brain_Cortex', 'Brain_Frontal_Cortex_BA9', 'Brain_Hippocampus', 'Brain_Hypothalamus', 'Brain_Nucleus_accumbens_basal_ganglia'…	1
ENCFF352PXN	CHIP:HNF4A:liver female child (4 years)	HNF4A	liver female child (4 years)	Liver	['Adipose_Subcutaneous', 'Adipose_Visceral_Omentum', 'Adrenal_Gland', 'Artery_Aorta', 'Artery_Coronary', 'Artery_Tibial', 'Bladder', 'Brain_Amygdala', 'Brain_Anterior_cingulate_cortex_BA24', 'Brain_Caudate_basal_ganglia', 'Brain_Cerebellar_Hemisphere', 'Brain_Cerebellum', 'Brain_Cortex', 'Brain_Frontal_Cortex_BA9', 'Brain_Hippocampus', 'Brain_Hypothalamus', 'Brain_Nucleus_accumbens_basal_ganglia'…	1
ENCFF419EMP	CHIP:HNF4A:liver male adult (32 years)	HNF4A	liver male adult (32 years)	Liver	['Adipose_Subcutaneous', 'Adipose_Visceral_Omentum', 'Adrenal_Gland', 'Artery_Aorta', 'Artery_Coronary', 'Artery_Tibial', 'Bladder', 'Brain_Amygdala', 'Brain_Anterior_cingulate_cortex_BA24', 'Brain_Caudate_basal_ganglia', 'Brain_Cerebellar_Hemisphere', 'Brain_Cerebellum', 'Brain_Cortex', 'Brain_Frontal_Cortex_BA9', 'Brain_Hippocampus', 'Brain_Hypothalamus', 'Brain_Nucleus_accumbens_basal_ganglia'…	1
ENCFF870IIO	CHIP:HNF4G:HepG2	HNF4G	HepG2	Small_Intestine_Terminal_Ileum	['Adipose_Subcutaneous', 'Adipose_Visceral_Omentum', 'Adrenal_Gland', 'Artery_Aorta', 'Artery_Coronary', 'Artery_Tibial', 'Bladder', 'Brain_Amygdala', 'Brain_Anterior_cingulate_cortex_BA24', 'Brain_Caudate_basal_ganglia', 'Brain_Cerebellar_Hemisphere', 'Brain_Cerebellum', 'Brain_Cortex', 'Brain_Frontal_Cortex_BA9', 'Brain_Hippocampus', 'Brain_Hypothalamus', 'Brain_Nucleus_accumbens_basal_ganglia'…	0
ENCFF794EAC	CHIP:HNF4G:liver female child (4 years)	HNF4G	liver female child (4 years)	Small_Intestine_Terminal_Ileum	['Adipose_Subcutaneous', 'Adipose_Visceral_Omentum', 'Adrenal_Gland', 'Artery_Aorta', 'Artery_Coronary', 'Artery_Tibial', 'Bladder', 'Brain_Amygdala', 'Brain_Anterior_cingulate_cortex_BA24', 'Brain_Caudate_basal_ganglia', 'Brain_Cerebellar_Hemisphere', 'Brain_Cerebellum', 'Brain_Cortex', 'Brain_Frontal_Cortex_BA9', 'Brain_Hippocampus', 'Brain_Hypothalamus', 'Brain_Nucleus_accumbens_basal_ganglia'…	0
ENCFF935KTD	CHIP:IKZF1:GM12878	IKZF1	GM12878	Spleen	['Adipose_Subcutaneous', 'Adipose_Visceral_Omentum', 'Adrenal_Gland', 'Artery_Aorta', 'Artery_Coronary', 'Artery_Tibial', 'Bladder', 'Brain_Amygdala', 'Brain_Anterior_cingulate_cortex_BA24', 'Brain_Caudate_basal_ganglia', 'Brain_Cerebellar_Hemisphere', 'Brain_Cerebellum', 'Brain_Cortex', 'Brain_Frontal_Cortex_BA9', 'Brain_Hippocampus', 'Brain_Hypothalamus', 'Brain_Nucleus_accumbens_basal_ganglia'…	0
ENCFF828IPR	CHIP:IKZF1:GM12878	IKZF1	GM12878	Spleen	['Adipose_Subcutaneous', 'Adipose_Visceral_Omentum', 'Adrenal_Gland', 'Artery_Aorta', 'Artery_Coronary', 'Artery_Tibial', 'Bladder', 'Brain_Amygdala', 'Brain_Anterior_cingulate_cortex_BA24', 'Brain_Caudate_basal_ganglia', 'Brain_Cerebellar_Hemisphere', 'Brain_Cerebellum', 'Brain_Cortex', 'Brain_Frontal_Cortex_BA9', 'Brain_Hippocampus', 'Brain_Hypothalamus', 'Brain_Nucleus_accumbens_basal_ganglia'…	0
ENCFF723XZS	CHIP:IKZF1:GM12878	IKZF1	GM12878	Spleen	['Adipose_Subcutaneous', 'Adipose_Visceral_Omentum', 'Adrenal_Gland', 'Artery_Aorta', 'Artery_Coronary', 'Artery_Tibial', 'Bladder', 'Brain_Amygdala', 'Brain_Anterior_cingulate_cortex_BA24', 'Brain_Caudate_basal_ganglia', 'Brain_Cerebellar_Hemisphere', 'Brain_Cerebellum', 'Brain_Cortex', 'Brain_Frontal_Cortex_BA9', 'Brain_Hippocampus', 'Brain_Hypothalamus', 'Brain_Nucleus_accumbens_basal_ganglia'…	0
ENCFF788XJB	CHIP:IKZF1:HepG2	IKZF1	HepG2	Spleen	['Adipose_Subcutaneous', 'Adipose_Visceral_Omentum', 'Adrenal_Gland', 'Artery_Aorta', 'Artery_Coronary', 'Artery_Tibial', 'Bladder', 'Brain_Amygdala', 'Brain_Anterior_cingulate_cortex_BA24', 'Brain_Caudate_basal_ganglia', 'Brain_Cerebellar_Hemisphere', 'Brain_Cerebellum', 'Brain_Cortex', 'Brain_Frontal_Cortex_BA9', 'Brain_Hippocampus', 'Brain_Hypothalamus', 'Brain_Nucleus_accumbens_basal_ganglia'…	0
ENCFF517NJW	CHIP:IKZF1:K562	IKZF1	K562	Spleen	['Adipose_Subcutaneous', 'Adipose_Visceral_Omentum', 'Adrenal_Gland', 'Artery_Aorta', 'Artery_Coronary', 'Artery_Tibial', 'Bladder', 'Brain_Amygdala', 'Brain_Anterior_cingulate_cortex_BA24', 'Brain_Caudate_basal_ganglia', 'Brain_Cerebellar_Hemisphere', 'Brain_Cerebellum', 'Brain_Cortex', 'Brain_Frontal_Cortex_BA9', 'Brain_Hippocampus', 'Brain_Hypothalamus', 'Brain_Nucleus_accumbens_basal_ganglia'…	0
ENCFF741DZJ	CHIP:IKZF1:K562	IKZF1	K562	Spleen	['Adipose_Subcutaneous', 'Adipose_Visceral_Omentum', 'Adrenal_Gland', 'Artery_Aorta', 'Artery_Coronary', 'Artery_Tibial', 'Bladder', 'Brain_Amygdala', 'Brain_Anterior_cingulate_cortex_BA24', 'Brain_Caudate_basal_ganglia', 'Brain_Cerebellar_Hemisphere', 'Brain_Cerebellum', 'Brain_Cortex', 'Brain_Frontal_Cortex_BA9', 'Brain_Hippocampus', 'Brain_Hypothalamus', 'Brain_Nucleus_accumbens_basal_ganglia'…	0
ENCFF613CYH	CHIP:IKZF2:GM12878	IKZF2	GM12878	Cells_EBV-transformed_lymphocytes	['Adipose_Subcutaneous', 'Adipose_Visceral_Omentum', 'Adrenal_Gland', 'Artery_Aorta', 'Artery_Coronary', 'Artery_Tibial', 'Bladder', 'Brain_Amygdala', 'Brain_Anterior_cingulate_cortex_BA24', 'Brain_Caudate_basal_ganglia', 'Brain_Cerebellar_Hemisphere', 'Brain_Cerebellum', 'Brain_Cortex', 'Brain_Frontal_Cortex_BA9', 'Brain_Hippocampus', 'Brain_Hypothalamus', 'Brain_Nucleus_accumbens_basal_ganglia'…	1
ENCFF614WVD	CHIP:IKZF2:GM12878	IKZF2	GM12878	Cells_EBV-transformed_lymphocytes	['Adipose_Subcutaneous', 'Adipose_Visceral_Omentum', 'Adrenal_Gland', 'Artery_Aorta', 'Artery_Coronary', 'Artery_Tibial', 'Bladder', 'Brain_Amygdala', 'Brain_Anterior_cingulate_cortex_BA24', 'Brain_Caudate_basal_ganglia', 'Brain_Cerebellar_Hemisphere', 'Brain_Cerebellum', 'Brain_Cortex', 'Brain_Frontal_Cortex_BA9', 'Brain_Hippocampus', 'Brain_Hypothalamus', 'Brain_Nucleus_accumbens_basal_ganglia'…	1
ENCFF918SEG	CHIP:IRF1:K562 treated with interferon alpha for 30 minutes	IRF1	K562 treated with interferon alpha for 30 minutes	Whole_Blood	['Adrenal_Gland', 'Artery_Tibial', 'Brain_Amygdala', 'Brain_Anterior_cingulate_cortex_BA24', 'Brain_Caudate_basal_ganglia', 'Brain_Cerebellar_Hemisphere', 'Brain_Cerebellum', 'Brain_Cortex', 'Brain_Frontal_Cortex_BA9', 'Brain_Hippocampus', 'Brain_Hypothalamus', 'Brain_Nucleus_accumbens_basal_ganglia', 'Brain_Putamen_basal_ganglia', 'Brain_Spinal_cord_cervical_c-1', 'Brain_Substantia_nigra', 'Cell…	1
ENCFF452YAU	CHIP:IRF1:K562 treated with interferon alpha for 6 hours	IRF1	K562 treated with interferon alpha for 6 hours	Whole_Blood	['Adrenal_Gland', 'Artery_Tibial', 'Brain_Amygdala', 'Brain_Anterior_cingulate_cortex_BA24', 'Brain_Caudate_basal_ganglia', 'Brain_Cerebellar_Hemisphere', 'Brain_Cerebellum', 'Brain_Cortex', 'Brain_Frontal_Cortex_BA9', 'Brain_Hippocampus', 'Brain_Hypothalamus', 'Brain_Nucleus_accumbens_basal_ganglia', 'Brain_Putamen_basal_ganglia', 'Brain_Spinal_cord_cervical_c-1', 'Brain_Substantia_nigra', 'Cell…	1
ENCFF093VAP	CHIP:IRF1:K562 treated with interferon gamma for 30 minutes	IRF1	K562 treated with interferon gamma for 30 minutes	Whole_Blood	['Adrenal_Gland', 'Artery_Tibial', 'Brain_Amygdala', 'Brain_Anterior_cingulate_cortex_BA24', 'Brain_Caudate_basal_ganglia', 'Brain_Cerebellar_Hemisphere', 'Brain_Cerebellum', 'Brain_Cortex', 'Brain_Frontal_Cortex_BA9', 'Brain_Hippocampus', 'Brain_Hypothalamus', 'Brain_Nucleus_accumbens_basal_ganglia', 'Brain_Putamen_basal_ganglia', 'Brain_Spinal_cord_cervical_c-1', 'Brain_Substantia_nigra', 'Cell…	1
ENCFF176RYJ	CHIP:IRF1:K562 treated with interferon gamma for 6 hours	IRF1	K562 treated with interferon gamma for 6 hours	Whole_Blood	['Adrenal_Gland', 'Artery_Tibial', 'Brain_Amygdala', 'Brain_Anterior_cingulate_cortex_BA24', 'Brain_Caudate_basal_ganglia', 'Brain_Cerebellar_Hemisphere', 'Brain_Cerebellum', 'Brain_Cortex', 'Brain_Frontal_Cortex_BA9', 'Brain_Hippocampus', 'Brain_Hypothalamus', 'Brain_Nucleus_accumbens_basal_ganglia', 'Brain_Putamen_basal_ganglia', 'Brain_Spinal_cord_cervical_c-1', 'Brain_Substantia_nigra', 'Cell…	1
ENCFF887HOR	CHIP:IRF2:K562	IRF2	K562	Cells_EBV-transformed_lymphocytes	['Pancreas', 'Testis']	0
ENCFF595QZS	CHIP:IRF3:GM12878	IRF3	GM12878	Spleen	['Muscle_Skeletal']	0
ENCFF161JPA	CHIP:IRF3:GM12878	IRF3	GM12878	Spleen	['Muscle_Skeletal']	0
ENCFF994ZRQ	CHIP:IRF3:SK-N-SH	IRF3	SK-N-SH	Spleen	['Muscle_Skeletal']	0
ENCFF185INW	CHIP:IRF4:GM12878	IRF4	GM12878	Cells_EBV-transformed_lymphocytes	['Adipose_Subcutaneous', 'Adipose_Visceral_Omentum', 'Adrenal_Gland', 'Artery_Aorta', 'Artery_Coronary', 'Artery_Tibial', 'Bladder', 'Brain_Amygdala', 'Brain_Anterior_cingulate_cortex_BA24', 'Brain_Caudate_basal_ganglia', 'Brain_Cerebellar_Hemisphere', 'Brain_Cerebellum', 'Brain_Cortex', 'Brain_Frontal_Cortex_BA9', 'Brain_Hippocampus', 'Brain_Hypothalamus', 'Brain_Nucleus_accumbens_basal_ganglia'…	1
ENCFF398JJK	CHIP:IRF5:GM12878	IRF5	GM12878	Cells_EBV-transformed_lymphocytes	['Adipose_Subcutaneous', 'Adipose_Visceral_Omentum', 'Adrenal_Gland', 'Artery_Aorta', 'Artery_Coronary', 'Artery_Tibial', 'Bladder', 'Brain_Amygdala', 'Brain_Anterior_cingulate_cortex_BA24', 'Brain_Caudate_basal_ganglia', 'Brain_Cerebellar_Hemisphere', 'Brain_Cerebellum', 'Brain_Cortex', 'Brain_Frontal_Cortex_BA9', 'Brain_Hippocampus', 'Brain_Hypothalamus', 'Brain_Nucleus_accumbens_basal_ganglia'…	1
ENCFF114IVM	CHIP:JUN:A549	JUN	A549	Adipose_Visceral_Omentum	['Brain_Amygdala', 'Brain_Anterior_cingulate_cortex_BA24', 'Brain_Caudate_basal_ganglia', 'Brain_Hippocampus', 'Brain_Hypothalamus', 'Brain_Nucleus_accumbens_basal_ganglia', 'Brain_Putamen_basal_ganglia', 'Brain_Substantia_nigra', 'Cells_EBV-transformed_lymphocytes', 'Spleen', 'Testis', 'Whole_Blood']	0
ENCFF815WEI	CHIP:JUN:H1-hESC	JUN	H1-hESC	Adipose_Visceral_Omentum	['Brain_Amygdala', 'Brain_Anterior_cingulate_cortex_BA24', 'Brain_Caudate_basal_ganglia', 'Brain_Hippocampus', 'Brain_Hypothalamus', 'Brain_Nucleus_accumbens_basal_ganglia', 'Brain_Putamen_basal_ganglia', 'Brain_Substantia_nigra', 'Cells_EBV-transformed_lymphocytes', 'Spleen', 'Testis', 'Whole_Blood']	0
ENCFF345MES	CHIP:JUN:K562	JUN	K562	Adipose_Visceral_Omentum	['Brain_Amygdala', 'Brain_Anterior_cingulate_cortex_BA24', 'Brain_Caudate_basal_ganglia', 'Brain_Hippocampus', 'Brain_Hypothalamus', 'Brain_Nucleus_accumbens_basal_ganglia', 'Brain_Putamen_basal_ganglia', 'Brain_Substantia_nigra', 'Cells_EBV-transformed_lymphocytes', 'Spleen', 'Testis', 'Whole_Blood']	0
ENCFF585OJQ	CHIP:JUN:K562 treated with interferon alpha for 30 minutes	JUN	K562 treated with interferon alpha for 30 minutes	Adipose_Visceral_Omentum	['Brain_Amygdala', 'Brain_Anterior_cingulate_cortex_BA24', 'Brain_Caudate_basal_ganglia', 'Brain_Hippocampus', 'Brain_Hypothalamus', 'Brain_Nucleus_accumbens_basal_ganglia', 'Brain_Putamen_basal_ganglia', 'Brain_Substantia_nigra', 'Cells_EBV-transformed_lymphocytes', 'Spleen', 'Testis', 'Whole_Blood']	0
ENCFF040RHL	CHIP:JUN:K562 treated with interferon alpha for 6 hours	JUN	K562 treated with interferon alpha for 6 hours	Adipose_Visceral_Omentum	['Brain_Amygdala', 'Brain_Anterior_cingulate_cortex_BA24', 'Brain_Caudate_basal_ganglia', 'Brain_Hippocampus', 'Brain_Hypothalamus', 'Brain_Nucleus_accumbens_basal_ganglia', 'Brain_Putamen_basal_ganglia', 'Brain_Substantia_nigra', 'Cells_EBV-transformed_lymphocytes', 'Spleen', 'Testis', 'Whole_Blood']	0
ENCFF198YAZ	CHIP:JUN:K562 treated with interferon gamma for 30 minutes	JUN	K562 treated with interferon gamma for 30 minutes	Adipose_Visceral_Omentum	['Brain_Amygdala', 'Brain_Anterior_cingulate_cortex_BA24', 'Brain_Caudate_basal_ganglia', 'Brain_Hippocampus', 'Brain_Hypothalamus', 'Brain_Nucleus_accumbens_basal_ganglia', 'Brain_Putamen_basal_ganglia', 'Brain_Substantia_nigra', 'Cells_EBV-transformed_lymphocytes', 'Spleen', 'Testis', 'Whole_Blood']	0
ENCFF081FTI	CHIP:JUN:K562 treated with interferon gamma for 6 hours	JUN	K562 treated with interferon gamma for 6 hours	Adipose_Visceral_Omentum	['Brain_Amygdala', 'Brain_Anterior_cingulate_cortex_BA24', 'Brain_Caudate_basal_ganglia', 'Brain_Hippocampus', 'Brain_Hypothalamus', 'Brain_Nucleus_accumbens_basal_ganglia', 'Brain_Putamen_basal_ganglia', 'Brain_Substantia_nigra', 'Cells_EBV-transformed_lymphocytes', 'Spleen', 'Testis', 'Whole_Blood']	0
ENCFF373OIB	CHIP:JUN:MCF-7	JUN	MCF-7	Adipose_Visceral_Omentum	['Brain_Amygdala', 'Brain_Anterior_cingulate_cortex_BA24', 'Brain_Caudate_basal_ganglia', 'Brain_Hippocampus', 'Brain_Hypothalamus', 'Brain_Nucleus_accumbens_basal_ganglia', 'Brain_Putamen_basal_ganglia', 'Brain_Substantia_nigra', 'Cells_EBV-transformed_lymphocytes', 'Spleen', 'Testis', 'Whole_Blood']	0
ENCFF103OHX	CHIP:JUNB:GM12878	JUNB	GM12878	Artery_Tibial	['Brain_Amygdala', 'Brain_Anterior_cingulate_cortex_BA24', 'Brain_Caudate_basal_ganglia', 'Brain_Cerebellar_Hemisphere', 'Brain_Cerebellum', 'Brain_Cortex', 'Brain_Frontal_Cortex_BA9', 'Brain_Hippocampus', 'Brain_Hypothalamus', 'Brain_Nucleus_accumbens_basal_ganglia', 'Brain_Putamen_basal_ganglia', 'Brain_Spinal_cord_cervical_c-1', 'Brain_Substantia_nigra', 'Heart_Left_Ventricle', 'Kidney_Cortex'…	0
ENCFF694DDU	CHIP:JUNB:K562	JUNB	K562	Artery_Tibial	['Brain_Amygdala', 'Brain_Anterior_cingulate_cortex_BA24', 'Brain_Caudate_basal_ganglia', 'Brain_Cerebellar_Hemisphere', 'Brain_Cerebellum', 'Brain_Cortex', 'Brain_Frontal_Cortex_BA9', 'Brain_Hippocampus', 'Brain_Hypothalamus', 'Brain_Nucleus_accumbens_basal_ganglia', 'Brain_Putamen_basal_ganglia', 'Brain_Spinal_cord_cervical_c-1', 'Brain_Substantia_nigra', 'Heart_Left_Ventricle', 'Kidney_Cortex'…	0
ENCFF165UOQ	CHIP:JUND:A549 treated with 0.02% ethanol for 1 hour	JUND	A549 treated with 0.02% ethanol for 1 hour	Ovary	['Muscle_Skeletal']	0
ENCFF116XIJ	CHIP:JUND:GM12878	JUND	GM12878	Ovary	['Muscle_Skeletal']	0
ENCFF128BVN	CHIP:JUND:H1-hESC	JUND	H1-hESC	Ovary	['Muscle_Skeletal']	0
ENCFF744ISC	CHIP:JUND:H1-hESC	JUND	H1-hESC	Ovary	['Muscle_Skeletal']	0
ENCFF415KJH	CHIP:JUND:HCT116	JUND	HCT116	Ovary	['Muscle_Skeletal']	0
ENCFF009FVW	CHIP:JUND:HepG2	JUND	HepG2	Ovary	['Muscle_Skeletal']	0
ENCFF720EHK	CHIP:JUND:HepG2	JUND	HepG2	Ovary	['Muscle_Skeletal']	0
ENCFF024PVQ	CHIP:JUND:K562	JUND	K562	Ovary	['Muscle_Skeletal']	0
ENCFF459CCO	CHIP:JUND:MCF-7	JUND	MCF-7	Ovary	['Muscle_Skeletal']	0
ENCFF008ACO	CHIP:JUND:SK-N-SH	JUND	SK-N-SH	Ovary	['Muscle_Skeletal']	0
ENCFF969FAZ	CHIP:JUND:SK-N-SH	JUND	SK-N-SH	Ovary	['Muscle_Skeletal']	0
ENCFF970LMA	CHIP:JUND:T47D	JUND	T47D	Ovary	['Muscle_Skeletal']	0
ENCFF528FTD	CHIP:JUND:liver female child (4 years)	JUND	liver female child (4 years)	Ovary	['Muscle_Skeletal']	0
ENCFF928WPG	CHIP:JUND:liver male adult (32 years)	JUND	liver male adult (32 years)	Ovary	['Muscle_Skeletal']	0
ENCFF253NQI	CHIP:KDM5B:K562	KDM5B	K562	Testis	['Adipose_Visceral_Omentum', 'Adrenal_Gland', 'Artery_Coronary', 'Brain_Amygdala', 'Brain_Anterior_cingulate_cortex_BA24', 'Brain_Caudate_basal_ganglia', 'Brain_Cortex', 'Brain_Frontal_Cortex_BA9', 'Brain_Hippocampus', 'Brain_Hypothalamus', 'Brain_Nucleus_accumbens_basal_ganglia', 'Brain_Putamen_basal_ganglia', 'Brain_Spinal_cord_cervical_c-1', 'Brain_Substantia_nigra', 'Cells_EBV-transformed_lym…	0
ENCFF845AHN	CHIP:KLF16:K562	KLF16	K562	Brain_Nucleus_accumbens_basal_ganglia	['Heart_Atrial_Appendage', 'Heart_Left_Ventricle', 'Muscle_Skeletal', 'Pancreas']	0
ENCFF217RFD	CHIP:KLF5:GM12878	KLF5	GM12878	Esophagus_Mucosa	['Adipose_Subcutaneous', 'Adipose_Visceral_Omentum', 'Adrenal_Gland', 'Artery_Aorta', 'Artery_Coronary', 'Artery_Tibial', 'Bladder', 'Brain_Amygdala', 'Brain_Anterior_cingulate_cortex_BA24', 'Brain_Caudate_basal_ganglia', 'Brain_Cerebellar_Hemisphere', 'Brain_Cerebellum', 'Brain_Cortex', 'Brain_Frontal_Cortex_BA9', 'Brain_Hippocampus', 'Brain_Hypothalamus', 'Brain_Nucleus_accumbens_basal_ganglia'…	0
ENCFF952IJH	CHIP:LCORL:HepG2	LCORL	HepG2	Cells_EBV-transformed_lymphocytes	['Heart_Left_Ventricle']	0
ENCFF078RMJ	CHIP:LEF1:HEK293T	LEF1	HEK293T	Testis	['Adipose_Subcutaneous', 'Adipose_Visceral_Omentum', 'Artery_Aorta', 'Artery_Coronary', 'Artery_Tibial', 'Brain_Cerebellar_Hemisphere', 'Cells_Cultured_fibroblasts', 'Colon_Sigmoid', 'Colon_Transverse', 'Esophagus_Gastroesophageal_Junction', 'Esophagus_Muscularis', 'Heart_Atrial_Appendage', 'Heart_Left_Ventricle', 'Liver', 'Minor_Salivary_Gland', 'Muscle_Skeletal', 'Ovary', 'Pancreas', 'Pituitary…	0
ENCFF750BPV	CHIP:LEF1:K562	LEF1	K562	Testis	['Adipose_Subcutaneous', 'Adipose_Visceral_Omentum', 'Artery_Aorta', 'Artery_Coronary', 'Artery_Tibial', 'Brain_Cerebellar_Hemisphere', 'Cells_Cultured_fibroblasts', 'Colon_Sigmoid', 'Colon_Transverse', 'Esophagus_Gastroesophageal_Junction', 'Esophagus_Muscularis', 'Heart_Atrial_Appendage', 'Heart_Left_Ventricle', 'Liver', 'Minor_Salivary_Gland', 'Muscle_Skeletal', 'Ovary', 'Pancreas', 'Pituitary…	0
ENCFF420RRI	CHIP:LEF1:K562	LEF1	K562	Testis	['Adipose_Subcutaneous', 'Adipose_Visceral_Omentum', 'Artery_Aorta', 'Artery_Coronary', 'Artery_Tibial', 'Brain_Cerebellar_Hemisphere', 'Cells_Cultured_fibroblasts', 'Colon_Sigmoid', 'Colon_Transverse', 'Esophagus_Gastroesophageal_Junction', 'Esophagus_Muscularis', 'Heart_Atrial_Appendage', 'Heart_Left_Ventricle', 'Liver', 'Minor_Salivary_Gland', 'Muscle_Skeletal', 'Ovary', 'Pancreas', 'Pituitary…	0
ENCFF218QWU	CHIP:MAFF:HeLa-S3	MAFF	HeLa-S3	Adipose_Visceral_Omentum	['Adrenal_Gland', 'Brain_Amygdala', 'Brain_Anterior_cingulate_cortex_BA24', 'Brain_Caudate_basal_ganglia', 'Brain_Cerebellar_Hemisphere', 'Brain_Cerebellum', 'Brain_Cortex', 'Brain_Frontal_Cortex_BA9', 'Brain_Hippocampus', 'Brain_Hypothalamus', 'Brain_Nucleus_accumbens_basal_ganglia', 'Brain_Putamen_basal_ganglia', 'Brain_Substantia_nigra', 'Cells_EBV-transformed_lymphocytes', 'Heart_Left_Ventric…	0
ENCFF998ARN	CHIP:MAFF:HepG2	MAFF	HepG2	Adipose_Visceral_Omentum	['Adrenal_Gland', 'Brain_Amygdala', 'Brain_Anterior_cingulate_cortex_BA24', 'Brain_Caudate_basal_ganglia', 'Brain_Cerebellar_Hemisphere', 'Brain_Cerebellum', 'Brain_Cortex', 'Brain_Frontal_Cortex_BA9', 'Brain_Hippocampus', 'Brain_Hypothalamus', 'Brain_Nucleus_accumbens_basal_ganglia', 'Brain_Putamen_basal_ganglia', 'Brain_Substantia_nigra', 'Cells_EBV-transformed_lymphocytes', 'Heart_Left_Ventric…	0
ENCFF291VIM	CHIP:MAFF:K562	MAFF	K562	Adipose_Visceral_Omentum	['Adrenal_Gland', 'Brain_Amygdala', 'Brain_Anterior_cingulate_cortex_BA24', 'Brain_Caudate_basal_ganglia', 'Brain_Cerebellar_Hemisphere', 'Brain_Cerebellum', 'Brain_Cortex', 'Brain_Frontal_Cortex_BA9', 'Brain_Hippocampus', 'Brain_Hypothalamus', 'Brain_Nucleus_accumbens_basal_ganglia', 'Brain_Putamen_basal_ganglia', 'Brain_Substantia_nigra', 'Cells_EBV-transformed_lymphocytes', 'Heart_Left_Ventric…	0
ENCFF658EZL	CHIP:MAFK:A549	MAFK	A549	Artery_Aorta	['Brain_Caudate_basal_ganglia', 'Brain_Cerebellar_Hemisphere', 'Brain_Cerebellum', 'Brain_Nucleus_accumbens_basal_ganglia', 'Brain_Putamen_basal_ganglia', 'Liver', 'Whole_Blood']	0
ENCFF100QMI	CHIP:MAFK:GM12878	MAFK	GM12878	Artery_Aorta	['Brain_Caudate_basal_ganglia', 'Brain_Cerebellar_Hemisphere', 'Brain_Cerebellum', 'Brain_Nucleus_accumbens_basal_ganglia', 'Brain_Putamen_basal_ganglia', 'Liver', 'Whole_Blood']	0
ENCFF640RNH	CHIP:MAFK:H1-hESC	MAFK	H1-hESC	Artery_Aorta	['Brain_Caudate_basal_ganglia', 'Brain_Cerebellar_Hemisphere', 'Brain_Cerebellum', 'Brain_Nucleus_accumbens_basal_ganglia', 'Brain_Putamen_basal_ganglia', 'Liver', 'Whole_Blood']	0
ENCFF949NBY	CHIP:MAFK:HeLa-S3	MAFK	HeLa-S3	Artery_Aorta	['Brain_Caudate_basal_ganglia', 'Brain_Cerebellar_Hemisphere', 'Brain_Cerebellum', 'Brain_Nucleus_accumbens_basal_ganglia', 'Brain_Putamen_basal_ganglia', 'Liver', 'Whole_Blood']	0
ENCFF748HVA	CHIP:MAFK:HepG2	MAFK	HepG2	Artery_Aorta	['Brain_Caudate_basal_ganglia', 'Brain_Cerebellar_Hemisphere', 'Brain_Cerebellum', 'Brain_Nucleus_accumbens_basal_ganglia', 'Brain_Putamen_basal_ganglia', 'Liver', 'Whole_Blood']	0
ENCFF931OYF	CHIP:MAFK:HepG2	MAFK	HepG2	Artery_Aorta	['Brain_Caudate_basal_ganglia', 'Brain_Cerebellar_Hemisphere', 'Brain_Cerebellum', 'Brain_Nucleus_accumbens_basal_ganglia', 'Brain_Putamen_basal_ganglia', 'Liver', 'Whole_Blood']	0
ENCFF329BBV	CHIP:MAFK:IMR-90	MAFK	IMR-90	Artery_Aorta	['Brain_Caudate_basal_ganglia', 'Brain_Cerebellar_Hemisphere', 'Brain_Cerebellum', 'Brain_Nucleus_accumbens_basal_ganglia', 'Brain_Putamen_basal_ganglia', 'Liver', 'Whole_Blood']	0
ENCFF509GUW	CHIP:MAFK:K562	MAFK	K562	Artery_Aorta	['Brain_Caudate_basal_ganglia', 'Brain_Cerebellar_Hemisphere', 'Brain_Cerebellum', 'Brain_Nucleus_accumbens_basal_ganglia', 'Brain_Putamen_basal_ganglia', 'Liver', 'Whole_Blood']	0
ENCFF456EBS	CHIP:MAFK:MCF-7	MAFK	MCF-7	Artery_Aorta	['Brain_Caudate_basal_ganglia', 'Brain_Cerebellar_Hemisphere', 'Brain_Cerebellum', 'Brain_Nucleus_accumbens_basal_ganglia', 'Brain_Putamen_basal_ganglia', 'Liver', 'Whole_Blood']	0
ENCFF205QAK	CHIP:MBD2:K562	MBD2	K562	Cells_EBV-transformed_lymphocytes	['Brain_Hippocampus']	0
ENCFF201IMK	CHIP:MBD2:MCF-7	MBD2	MCF-7	Cells_EBV-transformed_lymphocytes	['Brain_Hippocampus']	0
ENCFF373KCT	CHIP:MEF2A:GM12878	MEF2A	GM12878	Artery_Aorta	['Pancreas']	0
ENCFF072MKT	CHIP:MEF2A:K562	MEF2A	K562	Artery_Aorta	['Pancreas']	0
ENCFF676GTP	CHIP:MEF2B:GM12878	MEF2B	GM12878	Cells_EBV-transformed_lymphocytes	['Adrenal_Gland', 'Brain_Amygdala', 'Brain_Anterior_cingulate_cortex_BA24', 'Brain_Caudate_basal_ganglia', 'Brain_Cerebellar_Hemisphere', 'Brain_Cerebellum', 'Brain_Cortex', 'Brain_Frontal_Cortex_BA9', 'Brain_Hippocampus', 'Brain_Hypothalamus', 'Brain_Nucleus_accumbens_basal_ganglia', 'Brain_Putamen_basal_ganglia', 'Brain_Substantia_nigra', 'Heart_Atrial_Appendage', 'Heart_Left_Ventricle', 'Kidne…	1
ENCFF872HOJ	CHIP:MEF2C:GM12878	MEF2C	GM12878	Brain_Frontal_Cortex_BA9	['Brain_Caudate_basal_ganglia', 'Brain_Cerebellar_Hemisphere', 'Brain_Cerebellum', 'Brain_Hippocampus', 'Brain_Hypothalamus', 'Brain_Nucleus_accumbens_basal_ganglia', 'Brain_Putamen_basal_ganglia', 'Brain_Spinal_cord_cervical_c-1', 'Brain_Substantia_nigra', 'Cells_Cultured_fibroblasts', 'Esophagus_Mucosa', 'Heart_Left_Ventricle', 'Kidney_Cortex', 'Kidney_Medulla', 'Liver', 'Minor_Salivary_Gland',…	0
ENCFF965POF	CHIP:MEIS2:K562	MEIS2	K562	Uterus	['Brain_Hippocampus', 'Brain_Hypothalamus', 'Brain_Spinal_cord_cervical_c-1', 'Brain_Substantia_nigra', 'Cells_EBV-transformed_lymphocytes', 'Liver', 'Muscle_Skeletal', 'Nerve_Tibial', 'Pancreas', 'Skin_Not_Sun_Exposed_Suprapubic', 'Skin_Sun_Exposed_Lower_leg', 'Small_Intestine_Terminal_Ileum', 'Stomach', 'Testis', 'Whole_Blood']	0
ENCFF432FYS	CHIP:MGA:K562	MGA	K562	Testis	['Whole_Blood']	0
ENCFF442BPG	CHIP:MITF:K562	MITF	K562	Cervix_Ectocervix	['Adrenal_Gland', 'Brain_Amygdala', 'Brain_Anterior_cingulate_cortex_BA24', 'Brain_Caudate_basal_ganglia', 'Brain_Cerebellar_Hemisphere', 'Brain_Cerebellum', 'Brain_Cortex', 'Brain_Frontal_Cortex_BA9', 'Brain_Hippocampus', 'Brain_Hypothalamus', 'Brain_Nucleus_accumbens_basal_ganglia', 'Brain_Putamen_basal_ganglia', 'Brain_Spinal_cord_cervical_c-1', 'Brain_Substantia_nigra', 'Cells_EBV-transformed…	0
ENCFF808IWR	CHIP:MITF:K562	MITF	K562	Cervix_Ectocervix	['Adrenal_Gland', 'Brain_Amygdala', 'Brain_Anterior_cingulate_cortex_BA24', 'Brain_Caudate_basal_ganglia', 'Brain_Cerebellar_Hemisphere', 'Brain_Cerebellum', 'Brain_Cortex', 'Brain_Frontal_Cortex_BA9', 'Brain_Hippocampus', 'Brain_Hypothalamus', 'Brain_Nucleus_accumbens_basal_ganglia', 'Brain_Putamen_basal_ganglia', 'Brain_Spinal_cord_cervical_c-1', 'Brain_Substantia_nigra', 'Cells_EBV-transformed…	0
ENCFF482UOW	CHIP:MXI1:GM12878	MXI1	GM12878	Artery_Tibial	['Kidney_Cortex', 'Liver', 'Pancreas', 'Spleen']	0
ENCFF918DNW	CHIP:MXI1:K562	MXI1	K562	Artery_Tibial	['Kidney_Cortex', 'Liver', 'Pancreas', 'Spleen']	0
ENCFF470CFY	CHIP:MXI1:SK-N-SH	MXI1	SK-N-SH	Artery_Tibial	['Kidney_Cortex', 'Liver', 'Pancreas', 'Spleen']	0
ENCFF489TBQ	CHIP:MXI1:neural cell originated from H1-hESC	MXI1	neural cell originated from H1-hESC	Artery_Tibial	['Kidney_Cortex', 'Liver', 'Pancreas', 'Spleen']	0
ENCFF779ODE	CHIP:MYB:GM12878	MYB	GM12878	Cells_EBV-transformed_lymphocytes	['Adipose_Subcutaneous', 'Adipose_Visceral_Omentum', 'Adrenal_Gland', 'Artery_Aorta', 'Artery_Coronary', 'Artery_Tibial', 'Bladder', 'Brain_Amygdala', 'Brain_Anterior_cingulate_cortex_BA24', 'Brain_Caudate_basal_ganglia', 'Brain_Cerebellar_Hemisphere', 'Brain_Cerebellum', 'Brain_Cortex', 'Brain_Frontal_Cortex_BA9', 'Brain_Hippocampus', 'Brain_Hypothalamus', 'Brain_Putamen_basal_ganglia', 'Brain_S…	1
ENCFF415HOL	CHIP:MYBL2:K562	MYBL2	K562	Cells_EBV-transformed_lymphocytes	['Adipose_Subcutaneous', 'Adipose_Visceral_Omentum', 'Adrenal_Gland', 'Artery_Aorta', 'Artery_Coronary', 'Artery_Tibial', 'Bladder', 'Brain_Amygdala', 'Brain_Anterior_cingulate_cortex_BA24', 'Brain_Caudate_basal_ganglia', 'Brain_Cerebellar_Hemisphere', 'Brain_Cerebellum', 'Brain_Cortex', 'Brain_Frontal_Cortex_BA9', 'Brain_Hippocampus', 'Brain_Hypothalamus', 'Brain_Nucleus_accumbens_basal_ganglia'…	0
ENCFF338VRO	CHIP:MYC:A549	MYC	A549	Skin_Not_Sun_Exposed_Suprapubic	['Brain_Amygdala', 'Brain_Anterior_cingulate_cortex_BA24', 'Brain_Caudate_basal_ganglia', 'Brain_Cerebellar_Hemisphere', 'Brain_Cerebellum', 'Brain_Cortex', 'Brain_Frontal_Cortex_BA9', 'Brain_Hippocampus', 'Brain_Hypothalamus', 'Brain_Nucleus_accumbens_basal_ganglia', 'Brain_Putamen_basal_ganglia', 'Brain_Spinal_cord_cervical_c-1', 'Brain_Substantia_nigra', 'Heart_Atrial_Appendage', 'Heart_Left_V…	0
ENCFF878ZLF	CHIP:MYC:H1-hESC	MYC	H1-hESC	Skin_Not_Sun_Exposed_Suprapubic	['Brain_Amygdala', 'Brain_Anterior_cingulate_cortex_BA24', 'Brain_Caudate_basal_ganglia', 'Brain_Cerebellar_Hemisphere', 'Brain_Cerebellum', 'Brain_Cortex', 'Brain_Frontal_Cortex_BA9', 'Brain_Hippocampus', 'Brain_Hypothalamus', 'Brain_Nucleus_accumbens_basal_ganglia', 'Brain_Putamen_basal_ganglia', 'Brain_Spinal_cord_cervical_c-1', 'Brain_Substantia_nigra', 'Heart_Atrial_Appendage', 'Heart_Left_V…	0
ENCFF677COF	CHIP:MYC:K562	MYC	K562	Skin_Not_Sun_Exposed_Suprapubic	['Brain_Amygdala', 'Brain_Anterior_cingulate_cortex_BA24', 'Brain_Caudate_basal_ganglia', 'Brain_Cerebellar_Hemisphere', 'Brain_Cerebellum', 'Brain_Cortex', 'Brain_Frontal_Cortex_BA9', 'Brain_Hippocampus', 'Brain_Hypothalamus', 'Brain_Nucleus_accumbens_basal_ganglia', 'Brain_Putamen_basal_ganglia', 'Brain_Spinal_cord_cervical_c-1', 'Brain_Substantia_nigra', 'Heart_Atrial_Appendage', 'Heart_Left_V…	0
ENCFF028KGK	CHIP:MYC:K562 treated with interferon alpha for 30 minutes	MYC	K562 treated with interferon alpha for 30 minutes	Skin_Not_Sun_Exposed_Suprapubic	['Brain_Amygdala', 'Brain_Anterior_cingulate_cortex_BA24', 'Brain_Caudate_basal_ganglia', 'Brain_Cerebellar_Hemisphere', 'Brain_Cerebellum', 'Brain_Cortex', 'Brain_Frontal_Cortex_BA9', 'Brain_Hippocampus', 'Brain_Hypothalamus', 'Brain_Nucleus_accumbens_basal_ganglia', 'Brain_Putamen_basal_ganglia', 'Brain_Spinal_cord_cervical_c-1', 'Brain_Substantia_nigra', 'Heart_Atrial_Appendage', 'Heart_Left_V…	0
ENCFF518ATL	CHIP:MYC:K562 treated with interferon alpha for 6 hours	MYC	K562 treated with interferon alpha for 6 hours	Skin_Not_Sun_Exposed_Suprapubic	['Brain_Amygdala', 'Brain_Anterior_cingulate_cortex_BA24', 'Brain_Caudate_basal_ganglia', 'Brain_Cerebellar_Hemisphere', 'Brain_Cerebellum', 'Brain_Cortex', 'Brain_Frontal_Cortex_BA9', 'Brain_Hippocampus', 'Brain_Hypothalamus', 'Brain_Nucleus_accumbens_basal_ganglia', 'Brain_Putamen_basal_ganglia', 'Brain_Spinal_cord_cervical_c-1', 'Brain_Substantia_nigra', 'Heart_Atrial_Appendage', 'Heart_Left_V…	0
ENCFF667QJZ	CHIP:MYC:K562 treated with interferon gamma for 30 minutes	MYC	K562 treated with interferon gamma for 30 minutes	Skin_Not_Sun_Exposed_Suprapubic	['Brain_Amygdala', 'Brain_Anterior_cingulate_cortex_BA24', 'Brain_Caudate_basal_ganglia', 'Brain_Cerebellar_Hemisphere', 'Brain_Cerebellum', 'Brain_Cortex', 'Brain_Frontal_Cortex_BA9', 'Brain_Hippocampus', 'Brain_Hypothalamus', 'Brain_Nucleus_accumbens_basal_ganglia', 'Brain_Putamen_basal_ganglia', 'Brain_Spinal_cord_cervical_c-1', 'Brain_Substantia_nigra', 'Heart_Atrial_Appendage', 'Heart_Left_V…	0
ENCFF576GQM	CHIP:MYC:K562 treated with interferon gamma for 6 hours	MYC	K562 treated with interferon gamma for 6 hours	Skin_Not_Sun_Exposed_Suprapubic	['Brain_Amygdala', 'Brain_Anterior_cingulate_cortex_BA24', 'Brain_Caudate_basal_ganglia', 'Brain_Cerebellar_Hemisphere', 'Brain_Cerebellum', 'Brain_Cortex', 'Brain_Frontal_Cortex_BA9', 'Brain_Hippocampus', 'Brain_Hypothalamus', 'Brain_Nucleus_accumbens_basal_ganglia', 'Brain_Putamen_basal_ganglia', 'Brain_Spinal_cord_cervical_c-1', 'Brain_Substantia_nigra', 'Heart_Atrial_Appendage', 'Heart_Left_V…	0
ENCFF532TVO	CHIP:MYC:MCF 10A genetically modified using stable transfection treated with 0.01% ethanol for 36 hours	MYC	MCF 10A genetically modified using stable transfection treated with 0.01% ethanol for 36 hours	Skin_Not_Sun_Exposed_Suprapubic	['Brain_Amygdala', 'Brain_Anterior_cingulate_cortex_BA24', 'Brain_Caudate_basal_ganglia', 'Brain_Cerebellar_Hemisphere', 'Brain_Cerebellum', 'Brain_Cortex', 'Brain_Frontal_Cortex_BA9', 'Brain_Hippocampus', 'Brain_Hypothalamus', 'Brain_Nucleus_accumbens_basal_ganglia', 'Brain_Putamen_basal_ganglia', 'Brain_Spinal_cord_cervical_c-1', 'Brain_Substantia_nigra', 'Heart_Atrial_Appendage', 'Heart_Left_V…	0
ENCFF298WLL	CHIP:MYC:MCF-7	MYC	MCF-7	Skin_Not_Sun_Exposed_Suprapubic	['Brain_Amygdala', 'Brain_Anterior_cingulate_cortex_BA24', 'Brain_Caudate_basal_ganglia', 'Brain_Cerebellar_Hemisphere', 'Brain_Cerebellum', 'Brain_Cortex', 'Brain_Frontal_Cortex_BA9', 'Brain_Hippocampus', 'Brain_Hypothalamus', 'Brain_Nucleus_accumbens_basal_ganglia', 'Brain_Putamen_basal_ganglia', 'Brain_Spinal_cord_cervical_c-1', 'Brain_Substantia_nigra', 'Heart_Atrial_Appendage', 'Heart_Left_V…	0
ENCFF006FZE	CHIP:MYC:MCF-7 originated from MCF-7	MYC	MCF-7 originated from MCF-7	Skin_Not_Sun_Exposed_Suprapubic	['Brain_Amygdala', 'Brain_Anterior_cingulate_cortex_BA24', 'Brain_Caudate_basal_ganglia', 'Brain_Cerebellar_Hemisphere', 'Brain_Cerebellum', 'Brain_Cortex', 'Brain_Frontal_Cortex_BA9', 'Brain_Hippocampus', 'Brain_Hypothalamus', 'Brain_Nucleus_accumbens_basal_ganglia', 'Brain_Putamen_basal_ganglia', 'Brain_Spinal_cord_cervical_c-1', 'Brain_Substantia_nigra', 'Heart_Atrial_Appendage', 'Heart_Left_V…	0
ENCFF608JCM	CHIP:MYC:MCF-7 originated from MCF-7	MYC	MCF-7 originated from MCF-7	Skin_Not_Sun_Exposed_Suprapubic	['Brain_Amygdala', 'Brain_Anterior_cingulate_cortex_BA24', 'Brain_Caudate_basal_ganglia', 'Brain_Cerebellar_Hemisphere', 'Brain_Cerebellum', 'Brain_Cortex', 'Brain_Frontal_Cortex_BA9', 'Brain_Hippocampus', 'Brain_Hypothalamus', 'Brain_Nucleus_accumbens_basal_ganglia', 'Brain_Putamen_basal_ganglia', 'Brain_Spinal_cord_cervical_c-1', 'Brain_Substantia_nigra', 'Heart_Atrial_Appendage', 'Heart_Left_V…	0
ENCFF067WTK	CHIP:NANOG:GM23338 male adult (53 years) originated from GM23248	NANOG	GM23338 male adult (53 years) originated from GM23248	Testis	['Adipose_Subcutaneous', 'Adipose_Visceral_Omentum', 'Artery_Aorta', 'Artery_Coronary', 'Artery_Tibial', 'Bladder', 'Brain_Amygdala', 'Brain_Anterior_cingulate_cortex_BA24', 'Brain_Caudate_basal_ganglia', 'Brain_Cortex', 'Brain_Frontal_Cortex_BA9', 'Brain_Hippocampus', 'Brain_Hypothalamus', 'Brain_Nucleus_accumbens_basal_ganglia', 'Brain_Putamen_basal_ganglia', 'Brain_Spinal_cord_cervical_c-1', '…	0
ENCFF305LHR	CHIP:NANOG:H1-hESC	NANOG	H1-hESC	Testis	['Adipose_Subcutaneous', 'Adipose_Visceral_Omentum', 'Artery_Aorta', 'Artery_Coronary', 'Artery_Tibial', 'Bladder', 'Brain_Amygdala', 'Brain_Anterior_cingulate_cortex_BA24', 'Brain_Caudate_basal_ganglia', 'Brain_Cortex', 'Brain_Frontal_Cortex_BA9', 'Brain_Hippocampus', 'Brain_Hypothalamus', 'Brain_Nucleus_accumbens_basal_ganglia', 'Brain_Putamen_basal_ganglia', 'Brain_Spinal_cord_cervical_c-1', '…	0
ENCFF443GIH	CHIP:NCOA3:MCF-7	NCOA3	MCF-7	Cells_EBV-transformed_lymphocytes	['Brain_Amygdala', 'Brain_Anterior_cingulate_cortex_BA24', 'Brain_Caudate_basal_ganglia', 'Brain_Cortex', 'Brain_Frontal_Cortex_BA9', 'Brain_Hippocampus', 'Brain_Hypothalamus', 'Brain_Nucleus_accumbens_basal_ganglia', 'Brain_Putamen_basal_ganglia', 'Brain_Spinal_cord_cervical_c-1', 'Brain_Substantia_nigra', 'Heart_Atrial_Appendage', 'Heart_Left_Ventricle', 'Kidney_Cortex', 'Kidney_Medulla', 'Live…	0
ENCFF265ADQ	CHIP:NCOA3:MCF-7	NCOA3	MCF-7	Cells_EBV-transformed_lymphocytes	['Brain_Amygdala', 'Brain_Anterior_cingulate_cortex_BA24', 'Brain_Caudate_basal_ganglia', 'Brain_Cortex', 'Brain_Frontal_Cortex_BA9', 'Brain_Hippocampus', 'Brain_Hypothalamus', 'Brain_Nucleus_accumbens_basal_ganglia', 'Brain_Putamen_basal_ganglia', 'Brain_Spinal_cord_cervical_c-1', 'Brain_Substantia_nigra', 'Heart_Atrial_Appendage', 'Heart_Left_Ventricle', 'Kidney_Cortex', 'Kidney_Medulla', 'Live…	0
ENCFF189CHX	CHIP:NEUROD1:K562	NEUROD1	K562	Brain_Cerebellar_Hemisphere	['Adipose_Subcutaneous', 'Adipose_Visceral_Omentum', 'Adrenal_Gland', 'Artery_Aorta', 'Artery_Coronary', 'Artery_Tibial', 'Bladder', 'Brain_Amygdala', 'Brain_Anterior_cingulate_cortex_BA24', 'Brain_Caudate_basal_ganglia', 'Brain_Cortex', 'Brain_Frontal_Cortex_BA9', 'Brain_Hippocampus', 'Brain_Hypothalamus', 'Brain_Nucleus_accumbens_basal_ganglia', 'Brain_Putamen_basal_ganglia', 'Brain_Spinal_cord…	0
ENCFF099BUE	CHIP:NEUROD1:MCF-7	NEUROD1	MCF-7	Brain_Cerebellar_Hemisphere	['Adipose_Subcutaneous', 'Adipose_Visceral_Omentum', 'Adrenal_Gland', 'Artery_Aorta', 'Artery_Coronary', 'Artery_Tibial', 'Bladder', 'Brain_Amygdala', 'Brain_Anterior_cingulate_cortex_BA24', 'Brain_Caudate_basal_ganglia', 'Brain_Cortex', 'Brain_Frontal_Cortex_BA9', 'Brain_Hippocampus', 'Brain_Hypothalamus', 'Brain_Nucleus_accumbens_basal_ganglia', 'Brain_Putamen_basal_ganglia', 'Brain_Spinal_cord…	0
ENCFF564YOV	CHIP:NFATC1:GM12878	NFATC1	GM12878	Nerve_Tibial	['Brain_Amygdala', 'Brain_Anterior_cingulate_cortex_BA24', 'Brain_Caudate_basal_ganglia', 'Brain_Cerebellar_Hemisphere', 'Brain_Cerebellum', 'Brain_Cortex', 'Brain_Frontal_Cortex_BA9', 'Brain_Hippocampus', 'Brain_Hypothalamus', 'Brain_Nucleus_accumbens_basal_ganglia', 'Brain_Putamen_basal_ganglia', 'Esophagus_Mucosa', 'Liver', 'Pancreas']	0
ENCFF724KWV	CHIP:NFATC3:GM12878	NFATC3	GM12878	Testis	['Brain_Amygdala', 'Brain_Anterior_cingulate_cortex_BA24', 'Brain_Caudate_basal_ganglia', 'Brain_Cortex', 'Brain_Frontal_Cortex_BA9', 'Brain_Hippocampus', 'Brain_Hypothalamus', 'Brain_Nucleus_accumbens_basal_ganglia', 'Brain_Putamen_basal_ganglia', 'Brain_Substantia_nigra', 'Heart_Left_Ventricle', 'Pancreas']	0
ENCFF322YEU	CHIP:NFATC3:K562	NFATC3	K562	Testis	['Brain_Amygdala', 'Brain_Anterior_cingulate_cortex_BA24', 'Brain_Caudate_basal_ganglia', 'Brain_Cortex', 'Brain_Frontal_Cortex_BA9', 'Brain_Hippocampus', 'Brain_Hypothalamus', 'Brain_Nucleus_accumbens_basal_ganglia', 'Brain_Putamen_basal_ganglia', 'Brain_Substantia_nigra', 'Heart_Left_Ventricle', 'Pancreas']	0
ENCFF273ZXW	CHIP:NFATC3:K562	NFATC3	K562	Testis	['Brain_Amygdala', 'Brain_Anterior_cingulate_cortex_BA24', 'Brain_Caudate_basal_ganglia', 'Brain_Cortex', 'Brain_Frontal_Cortex_BA9', 'Brain_Hippocampus', 'Brain_Hypothalamus', 'Brain_Nucleus_accumbens_basal_ganglia', 'Brain_Putamen_basal_ganglia', 'Brain_Substantia_nigra', 'Heart_Left_Ventricle', 'Pancreas']	0
ENCFF899KXS	CHIP:NFE2:GM12878	NFE2	GM12878	Whole_Blood	['Adipose_Subcutaneous', 'Adipose_Visceral_Omentum', 'Adrenal_Gland', 'Artery_Aorta', 'Artery_Coronary', 'Artery_Tibial', 'Bladder', 'Brain_Amygdala', 'Brain_Anterior_cingulate_cortex_BA24', 'Brain_Caudate_basal_ganglia', 'Brain_Cerebellar_Hemisphere', 'Brain_Cerebellum', 'Brain_Cortex', 'Brain_Frontal_Cortex_BA9', 'Brain_Hippocampus', 'Brain_Hypothalamus', 'Brain_Nucleus_accumbens_basal_ganglia'…	0
ENCFF115ALQ	CHIP:NFE2:K562	NFE2	K562	Whole_Blood	['Adipose_Subcutaneous', 'Adipose_Visceral_Omentum', 'Adrenal_Gland', 'Artery_Aorta', 'Artery_Coronary', 'Artery_Tibial', 'Bladder', 'Brain_Amygdala', 'Brain_Anterior_cingulate_cortex_BA24', 'Brain_Caudate_basal_ganglia', 'Brain_Cerebellar_Hemisphere', 'Brain_Cerebellum', 'Brain_Cortex', 'Brain_Frontal_Cortex_BA9', 'Brain_Hippocampus', 'Brain_Hypothalamus', 'Brain_Nucleus_accumbens_basal_ganglia'…	1
ENCFF668LIG	CHIP:NFE2L2:A549	NFE2L2	A549	Esophagus_Mucosa	['Pancreas']	0
ENCFF870YFB	CHIP:NFE2L2:HeLa-S3	NFE2L2	HeLa-S3	Esophagus_Mucosa	['Pancreas']	0
ENCFF435UFG	CHIP:NFE2L2:HepG2	NFE2L2	HepG2	Esophagus_Mucosa	['Pancreas']	0
ENCFF323BAX	CHIP:NFE2L2:IMR-90	NFE2L2	IMR-90	Esophagus_Mucosa	['Pancreas']	0
ENCFF834FDG	CHIP:NFIB:MCF-7	NFIB	MCF-7	Minor_Salivary_Gland	['Cells_EBV-transformed_lymphocytes', 'Testis', 'Whole_Blood']	0
ENCFF095RDM	CHIP:NFIB:MCF-7	NFIB	MCF-7	Minor_Salivary_Gland	['Cells_EBV-transformed_lymphocytes', 'Testis', 'Whole_Blood']	0
ENCFF388KAP	CHIP:NFIC:GM12878	NFIC	GM12878	Muscle_Skeletal	['Cells_EBV-transformed_lymphocytes', 'Whole_Blood']	0
ENCFF630OGT	CHIP:NFIC:K562	NFIC	K562	Muscle_Skeletal	['Cells_EBV-transformed_lymphocytes', 'Whole_Blood']	0
ENCFF153FDP	CHIP:NFXL1:GM12878	NFXL1	GM12878	Testis	['Brain_Amygdala', 'Brain_Hippocampus', 'Brain_Putamen_basal_ganglia', 'Heart_Left_Ventricle']	0
ENCFF302PLG	CHIP:NFXL1:K562	NFXL1	K562	Testis	['Brain_Amygdala', 'Brain_Hippocampus', 'Brain_Putamen_basal_ganglia', 'Heart_Left_Ventricle']	0
ENCFF884QIE	CHIP:NFXL1:MCF-7	NFXL1	MCF-7	Testis	['Brain_Amygdala', 'Brain_Hippocampus', 'Brain_Putamen_basal_ganglia', 'Heart_Left_Ventricle']	0
ENCFF878TJY	CHIP:NFYA:GM12878	NFYA	GM12878	Testis	['Heart_Left_Ventricle']	0
ENCFF239BIV	CHIP:NFYB:GM12878	NFYB	GM12878	Artery_Tibial	['Whole_Blood']	0
ENCFF905CGC	CHIP:NKRF:GM12878	NKRF	GM12878	Cells_EBV-transformed_lymphocytes	['Whole_Blood']	1
ENCFF306DWK	CHIP:NKRF:K562	NKRF	K562	Cells_EBV-transformed_lymphocytes	['Whole_Blood']	0
ENCFF661MCI	CHIP:NR0B1:K562	NR0B1	K562	Adrenal_Gland	['Adipose_Subcutaneous', 'Adipose_Visceral_Omentum', 'Artery_Aorta', 'Artery_Coronary', 'Artery_Tibial', 'Bladder', 'Brain_Amygdala', 'Brain_Anterior_cingulate_cortex_BA24', 'Brain_Caudate_basal_ganglia', 'Brain_Cerebellar_Hemisphere', 'Brain_Cerebellum', 'Brain_Cortex', 'Brain_Frontal_Cortex_BA9', 'Brain_Hippocampus', 'Brain_Hypothalamus', 'Brain_Nucleus_accumbens_basal_ganglia', 'Brain_Putamen_…	0
ENCFF980IVI	CHIP:NR2C1:GM12878	NR2C1	GM12878	Brain_Cerebellar_Hemisphere	['Whole_Blood']	0
ENCFF987BMP	CHIP:NR2C1:K562	NR2C1	K562	Brain_Cerebellar_Hemisphere	['Whole_Blood']	0
ENCFF652WYR	CHIP:NR2F1:GM12878	NR2F1	GM12878	Fallopian_Tube	['Adipose_Subcutaneous', 'Artery_Aorta', 'Artery_Coronary', 'Artery_Tibial', 'Brain_Spinal_cord_cervical_c-1', 'Cells_EBV-transformed_lymphocytes', 'Colon_Transverse', 'Esophagus_Mucosa', 'Heart_Atrial_Appendage', 'Heart_Left_Ventricle', 'Liver', 'Minor_Salivary_Gland', 'Muscle_Skeletal', 'Pancreas', 'Skin_Not_Sun_Exposed_Suprapubic', 'Skin_Sun_Exposed_Lower_leg', 'Small_Intestine_Terminal_Ileum'…	0
ENCFF814GLP	CHIP:NR2F1:K562	NR2F1	K562	Fallopian_Tube	['Adipose_Subcutaneous', 'Artery_Aorta', 'Artery_Coronary', 'Artery_Tibial', 'Brain_Spinal_cord_cervical_c-1', 'Cells_EBV-transformed_lymphocytes', 'Colon_Transverse', 'Esophagus_Mucosa', 'Heart_Atrial_Appendage', 'Heart_Left_Ventricle', 'Liver', 'Minor_Salivary_Gland', 'Muscle_Skeletal', 'Pancreas', 'Skin_Not_Sun_Exposed_Suprapubic', 'Skin_Sun_Exposed_Lower_leg', 'Small_Intestine_Terminal_Ileum'…	0
ENCFF600YIF	CHIP:NR2F2:K562	NR2F2	K562	Ovary	['Brain_Amygdala', 'Brain_Anterior_cingulate_cortex_BA24', 'Brain_Caudate_basal_ganglia', 'Brain_Cerebellar_Hemisphere', 'Brain_Cerebellum', 'Brain_Cortex', 'Brain_Frontal_Cortex_BA9', 'Brain_Hippocampus', 'Brain_Hypothalamus', 'Brain_Nucleus_accumbens_basal_ganglia', 'Brain_Putamen_basal_ganglia', 'Brain_Spinal_cord_cervical_c-1', 'Brain_Substantia_nigra', 'Cells_EBV-transformed_lymphocytes', 'C…	0
ENCFF869EBO	CHIP:NR2F2:liver female child (4 years)	NR2F2	liver female child (4 years)	Ovary	['Brain_Amygdala', 'Brain_Anterior_cingulate_cortex_BA24', 'Brain_Caudate_basal_ganglia', 'Brain_Cerebellar_Hemisphere', 'Brain_Cerebellum', 'Brain_Cortex', 'Brain_Frontal_Cortex_BA9', 'Brain_Hippocampus', 'Brain_Hypothalamus', 'Brain_Nucleus_accumbens_basal_ganglia', 'Brain_Putamen_basal_ganglia', 'Brain_Spinal_cord_cervical_c-1', 'Brain_Substantia_nigra', 'Cells_EBV-transformed_lymphocytes', 'C…	0
ENCFF363ACC	CHIP:NR2F2:liver male adult (32 years)	NR2F2	liver male adult (32 years)	Ovary	['Brain_Amygdala', 'Brain_Anterior_cingulate_cortex_BA24', 'Brain_Caudate_basal_ganglia', 'Brain_Cerebellar_Hemisphere', 'Brain_Cerebellum', 'Brain_Cortex', 'Brain_Frontal_Cortex_BA9', 'Brain_Hippocampus', 'Brain_Hypothalamus', 'Brain_Nucleus_accumbens_basal_ganglia', 'Brain_Putamen_basal_ganglia', 'Brain_Spinal_cord_cervical_c-1', 'Brain_Substantia_nigra', 'Cells_EBV-transformed_lymphocytes', 'C…	0
ENCFF441AMP	CHIP:NR2F6:HepG2	NR2F6	HepG2	Liver	['Cells_EBV-transformed_lymphocytes', 'Whole_Blood']	1
ENCFF745IWH	CHIP:NR2F6:K562	NR2F6	K562	Liver	['Cells_EBV-transformed_lymphocytes', 'Whole_Blood']	0
ENCFF132AXT	CHIP:NR3C1:A549 treated with 0.02% ethanol for 1 hour	NR3C1	A549 treated with 0.02% ethanol for 1 hour	Cells_EBV-transformed_lymphocytes	['Heart_Left_Ventricle', 'Kidney_Cortex', 'Pancreas']	0
ENCFF525GZV	CHIP:NR3C1:A549 treated with 0.02% ethanol for 1 hour	NR3C1	A549 treated with 0.02% ethanol for 1 hour	Cells_EBV-transformed_lymphocytes	['Heart_Left_Ventricle', 'Kidney_Cortex', 'Pancreas']	0
ENCFF995NTI	CHIP:NR3C1:A549 treated with 100 nM dexamethasone for 1 hour	NR3C1	A549 treated with 100 nM dexamethasone for 1 hour	Cells_EBV-transformed_lymphocytes	['Heart_Left_Ventricle', 'Kidney_Cortex', 'Pancreas']	0
ENCFF548YOD	CHIP:NR3C1:A549 treated with 5 nM dexamethasone for 1 hour	NR3C1	A549 treated with 5 nM dexamethasone for 1 hour	Cells_EBV-transformed_lymphocytes	['Heart_Left_Ventricle', 'Kidney_Cortex', 'Pancreas']	0
ENCFF370ILE	CHIP:NR3C1:A549 treated with 50 nM dexamethasone for 1 hour	NR3C1	A549 treated with 50 nM dexamethasone for 1 hour	Cells_EBV-transformed_lymphocytes	['Heart_Left_Ventricle', 'Kidney_Cortex', 'Pancreas']	0
ENCFF834YUX	CHIP:NR3C1:A549 treated with 500 pM dexamethasone for 1 hour	NR3C1	A549 treated with 500 pM dexamethasone for 1 hour	Cells_EBV-transformed_lymphocytes	['Heart_Left_Ventricle', 'Kidney_Cortex', 'Pancreas']	0
ENCFF577EAZ	CHIP:NR3C1:Ishikawa treated with 0.02% ethanol for 1 hour	NR3C1	Ishikawa treated with 0.02% ethanol for 1 hour	Cells_EBV-transformed_lymphocytes	['Heart_Left_Ventricle', 'Kidney_Cortex', 'Pancreas']	0
ENCFF894HFP	CHIP:NR3C1:Ishikawa treated with 100 nM dexamethasone for 1 hour	NR3C1	Ishikawa treated with 100 nM dexamethasone for 1 hour	Cells_EBV-transformed_lymphocytes	['Heart_Left_Ventricle', 'Kidney_Cortex', 'Pancreas']	0
ENCFF452PDH	CHIP:NR3C1:K562	NR3C1	K562	Cells_EBV-transformed_lymphocytes	['Heart_Left_Ventricle', 'Kidney_Cortex', 'Pancreas']	0
ENCFF532SLM	CHIP:NR3C1:K562	NR3C1	K562	Cells_EBV-transformed_lymphocytes	['Heart_Left_Ventricle', 'Kidney_Cortex', 'Pancreas']	0
ENCFF702MTT	CHIP:PAX5:GM12878	PAX5	GM12878	Cells_EBV-transformed_lymphocytes	['Adipose_Subcutaneous', 'Adipose_Visceral_Omentum', 'Adrenal_Gland', 'Artery_Aorta', 'Artery_Coronary', 'Artery_Tibial', 'Bladder', 'Brain_Amygdala', 'Brain_Anterior_cingulate_cortex_BA24', 'Brain_Caudate_basal_ganglia', 'Brain_Cerebellar_Hemisphere', 'Brain_Cerebellum', 'Brain_Cortex', 'Brain_Frontal_Cortex_BA9', 'Brain_Hippocampus', 'Brain_Hypothalamus', 'Brain_Nucleus_accumbens_basal_ganglia'…	1
ENCFF851GCH	CHIP:PAX5:GM12878	PAX5	GM12878	Cells_EBV-transformed_lymphocytes	['Adipose_Subcutaneous', 'Adipose_Visceral_Omentum', 'Adrenal_Gland', 'Artery_Aorta', 'Artery_Coronary', 'Artery_Tibial', 'Bladder', 'Brain_Amygdala', 'Brain_Anterior_cingulate_cortex_BA24', 'Brain_Caudate_basal_ganglia', 'Brain_Cerebellar_Hemisphere', 'Brain_Cerebellum', 'Brain_Cortex', 'Brain_Frontal_Cortex_BA9', 'Brain_Hippocampus', 'Brain_Hypothalamus', 'Brain_Nucleus_accumbens_basal_ganglia'…	1
ENCFF723BZQ	CHIP:PAX5:GM12891	PAX5	GM12891	Cells_EBV-transformed_lymphocytes	['Adipose_Subcutaneous', 'Adipose_Visceral_Omentum', 'Adrenal_Gland', 'Artery_Aorta', 'Artery_Coronary', 'Artery_Tibial', 'Bladder', 'Brain_Amygdala', 'Brain_Anterior_cingulate_cortex_BA24', 'Brain_Caudate_basal_ganglia', 'Brain_Cerebellar_Hemisphere', 'Brain_Cerebellum', 'Brain_Cortex', 'Brain_Frontal_Cortex_BA9', 'Brain_Hippocampus', 'Brain_Hypothalamus', 'Brain_Nucleus_accumbens_basal_ganglia'…	1
ENCFF359QVU	CHIP:PAX8:GM12878	PAX8	GM12878	Thyroid	['Adipose_Subcutaneous', 'Adipose_Visceral_Omentum', 'Adrenal_Gland', 'Artery_Aorta', 'Artery_Coronary', 'Artery_Tibial', 'Bladder', 'Brain_Amygdala', 'Brain_Anterior_cingulate_cortex_BA24', 'Brain_Caudate_basal_ganglia', 'Brain_Cerebellar_Hemisphere', 'Brain_Cerebellum', 'Brain_Cortex', 'Brain_Frontal_Cortex_BA9', 'Brain_Hippocampus', 'Brain_Hypothalamus', 'Brain_Nucleus_accumbens_basal_ganglia'…	0
ENCFF071RAX	CHIP:PAX8:MCF-7	PAX8	MCF-7	Thyroid	['Adipose_Subcutaneous', 'Adipose_Visceral_Omentum', 'Adrenal_Gland', 'Artery_Aorta', 'Artery_Coronary', 'Artery_Tibial', 'Bladder', 'Brain_Amygdala', 'Brain_Anterior_cingulate_cortex_BA24', 'Brain_Caudate_basal_ganglia', 'Brain_Cerebellar_Hemisphere', 'Brain_Cerebellum', 'Brain_Cortex', 'Brain_Frontal_Cortex_BA9', 'Brain_Hippocampus', 'Brain_Hypothalamus', 'Brain_Nucleus_accumbens_basal_ganglia'…	0
ENCFF535BIH	CHIP:PBX3:GM12878	PBX3	GM12878	Ovary	['Brain_Amygdala', 'Brain_Anterior_cingulate_cortex_BA24', 'Brain_Cerebellar_Hemisphere', 'Brain_Cerebellum', 'Brain_Cortex', 'Brain_Frontal_Cortex_BA9', 'Brain_Hippocampus', 'Kidney_Cortex', 'Kidney_Medulla', 'Liver', 'Minor_Salivary_Gland', 'Muscle_Skeletal', 'Pancreas', 'Whole_Blood']	0
ENCFF283FON	CHIP:PHF20:K562	PHF20	K562	Testis	['Liver', 'Pancreas']	0
ENCFF530LGP	CHIP:PHF21A:K562	PHF21A	K562	Whole_Blood	['Liver', 'Pancreas']	1
ENCFF604ISL	CHIP:PKNOX1:GM12878	PKNOX1	GM12878	Brain_Cerebellar_Hemisphere	['Heart_Left_Ventricle', 'Pancreas']	0
ENCFF051PPP	CHIP:PKNOX1:HEK293T	PKNOX1	HEK293T	Brain_Cerebellar_Hemisphere	['Heart_Left_Ventricle', 'Pancreas']	0
ENCFF229VFD	CHIP:PKNOX1:K562	PKNOX1	K562	Brain_Cerebellar_Hemisphere	['Heart_Left_Ventricle', 'Pancreas']	0
ENCFF284DOO	CHIP:PKNOX1:MCF-7	PKNOX1	MCF-7	Brain_Cerebellar_Hemisphere	['Heart_Left_Ventricle', 'Pancreas']	0
ENCFF601RJF	CHIP:POU2F2:GM12891	POU2F2	GM12891	Cells_EBV-transformed_lymphocytes	['Adipose_Subcutaneous', 'Adipose_Visceral_Omentum', 'Adrenal_Gland', 'Artery_Aorta', 'Artery_Coronary', 'Artery_Tibial', 'Bladder', 'Brain_Amygdala', 'Brain_Anterior_cingulate_cortex_BA24', 'Brain_Caudate_basal_ganglia', 'Brain_Cortex', 'Brain_Frontal_Cortex_BA9', 'Brain_Hippocampus', 'Brain_Hypothalamus', 'Brain_Nucleus_accumbens_basal_ganglia', 'Brain_Putamen_basal_ganglia', 'Brain_Spinal_cord…	1
ENCFF058VKQ	CHIP:POU5F1:GM23338 male adult (53 years) originated from GM23248	POU5F1	GM23338 male adult (53 years) originated from GM23248	Kidney_Medulla	['Adipose_Visceral_Omentum', 'Adrenal_Gland', 'Artery_Coronary', 'Brain_Amygdala', 'Brain_Anterior_cingulate_cortex_BA24', 'Brain_Caudate_basal_ganglia', 'Brain_Cerebellar_Hemisphere', 'Brain_Cerebellum', 'Brain_Cortex', 'Brain_Frontal_Cortex_BA9', 'Brain_Hippocampus', 'Brain_Hypothalamus', 'Brain_Nucleus_accumbens_basal_ganglia', 'Brain_Putamen_basal_ganglia', 'Brain_Spinal_cord_cervical_c-1', '…	0
ENCFF906LPL	CHIP:POU5F1:K562	POU5F1	K562	Kidney_Medulla	['Adipose_Visceral_Omentum', 'Adrenal_Gland', 'Artery_Coronary', 'Brain_Amygdala', 'Brain_Anterior_cingulate_cortex_BA24', 'Brain_Caudate_basal_ganglia', 'Brain_Cerebellar_Hemisphere', 'Brain_Cerebellum', 'Brain_Cortex', 'Brain_Frontal_Cortex_BA9', 'Brain_Hippocampus', 'Brain_Hypothalamus', 'Brain_Nucleus_accumbens_basal_ganglia', 'Brain_Putamen_basal_ganglia', 'Brain_Spinal_cord_cervical_c-1', '…	0
ENCFF187MZK	CHIP:PRDM10:K562	PRDM10	K562	Brain_Cerebellar_Hemisphere	['Brain_Putamen_basal_ganglia', 'Heart_Left_Ventricle']	0
ENCFF621JFM	CHIP:RELB:GM12878	RELB	GM12878	Cells_EBV-transformed_lymphocytes	['Brain_Amygdala', 'Brain_Anterior_cingulate_cortex_BA24', 'Brain_Caudate_basal_ganglia', 'Brain_Cerebellar_Hemisphere', 'Brain_Cerebellum', 'Brain_Cortex', 'Brain_Frontal_Cortex_BA9', 'Brain_Hippocampus', 'Brain_Hypothalamus', 'Brain_Nucleus_accumbens_basal_ganglia', 'Brain_Putamen_basal_ganglia', 'Brain_Spinal_cord_cervical_c-1', 'Brain_Substantia_nigra', 'Heart_Atrial_Appendage', 'Heart_Left_V…	1
ENCFF373VDA	CHIP:REST:A549	REST	A549	Cells_Cultured_fibroblasts	['Brain_Anterior_cingulate_cortex_BA24', 'Brain_Cerebellar_Hemisphere', 'Brain_Cerebellum', 'Brain_Cortex', 'Brain_Frontal_Cortex_BA9', 'Brain_Hypothalamus', 'Brain_Nucleus_accumbens_basal_ganglia']	0
ENCFF355REQ	CHIP:REST:A549 treated with 0.02% ethanol for 1 hour	REST	A549 treated with 0.02% ethanol for 1 hour	Cells_Cultured_fibroblasts	['Brain_Anterior_cingulate_cortex_BA24', 'Brain_Cerebellar_Hemisphere', 'Brain_Cerebellum', 'Brain_Cortex', 'Brain_Frontal_Cortex_BA9', 'Brain_Hypothalamus', 'Brain_Nucleus_accumbens_basal_ganglia']	0
ENCFF557SNT	CHIP:REST:GM12878	REST	GM12878	Cells_Cultured_fibroblasts	['Brain_Anterior_cingulate_cortex_BA24', 'Brain_Cerebellar_Hemisphere', 'Brain_Cerebellum', 'Brain_Cortex', 'Brain_Frontal_Cortex_BA9', 'Brain_Hypothalamus', 'Brain_Nucleus_accumbens_basal_ganglia']	0
ENCFF027PQW	CHIP:REST:GM12878	REST	GM12878	Cells_Cultured_fibroblasts	['Brain_Anterior_cingulate_cortex_BA24', 'Brain_Cerebellar_Hemisphere', 'Brain_Cerebellum', 'Brain_Cortex', 'Brain_Frontal_Cortex_BA9', 'Brain_Hypothalamus', 'Brain_Nucleus_accumbens_basal_ganglia']	0
ENCFF735ASE	CHIP:REST:GM23338 male adult (53 years) originated from GM23248	REST	GM23338 male adult (53 years) originated from GM23248	Cells_Cultured_fibroblasts	['Brain_Anterior_cingulate_cortex_BA24', 'Brain_Cerebellar_Hemisphere', 'Brain_Cerebellum', 'Brain_Cortex', 'Brain_Frontal_Cortex_BA9', 'Brain_Hypothalamus', 'Brain_Nucleus_accumbens_basal_ganglia']	0
ENCFF648WCI	CHIP:REST:H1-hESC	REST	H1-hESC	Cells_Cultured_fibroblasts	['Brain_Anterior_cingulate_cortex_BA24', 'Brain_Cerebellar_Hemisphere', 'Brain_Cerebellum', 'Brain_Cortex', 'Brain_Frontal_Cortex_BA9', 'Brain_Hypothalamus', 'Brain_Nucleus_accumbens_basal_ganglia']	0
ENCFF600PQH	CHIP:REST:H1-hESC	REST	H1-hESC	Cells_Cultured_fibroblasts	['Brain_Anterior_cingulate_cortex_BA24', 'Brain_Cerebellar_Hemisphere', 'Brain_Cerebellum', 'Brain_Cortex', 'Brain_Frontal_Cortex_BA9', 'Brain_Hypothalamus', 'Brain_Nucleus_accumbens_basal_ganglia']	0
ENCFF496DGW	CHIP:REST:HL-60	REST	HL-60	Cells_Cultured_fibroblasts	['Brain_Anterior_cingulate_cortex_BA24', 'Brain_Cerebellar_Hemisphere', 'Brain_Cerebellum', 'Brain_Cortex', 'Brain_Frontal_Cortex_BA9', 'Brain_Hypothalamus', 'Brain_Nucleus_accumbens_basal_ganglia']	0
ENCFF089QUB	CHIP:REST:HeLa-S3	REST	HeLa-S3	Cells_Cultured_fibroblasts	['Brain_Anterior_cingulate_cortex_BA24', 'Brain_Cerebellar_Hemisphere', 'Brain_Cerebellum', 'Brain_Cortex', 'Brain_Frontal_Cortex_BA9', 'Brain_Hypothalamus', 'Brain_Nucleus_accumbens_basal_ganglia']	0
ENCFF353IMU	CHIP:REST:HepG2	REST	HepG2	Cells_Cultured_fibroblasts	['Brain_Anterior_cingulate_cortex_BA24', 'Brain_Cerebellar_Hemisphere', 'Brain_Cerebellum', 'Brain_Cortex', 'Brain_Frontal_Cortex_BA9', 'Brain_Hypothalamus', 'Brain_Nucleus_accumbens_basal_ganglia']	0
ENCFF352HRD	CHIP:REST:HepG2	REST	HepG2	Cells_Cultured_fibroblasts	['Brain_Anterior_cingulate_cortex_BA24', 'Brain_Cerebellar_Hemisphere', 'Brain_Cerebellum', 'Brain_Cortex', 'Brain_Frontal_Cortex_BA9', 'Brain_Hypothalamus', 'Brain_Nucleus_accumbens_basal_ganglia']	0
ENCFF384IZU	CHIP:REST:K562	REST	K562	Cells_Cultured_fibroblasts	['Brain_Anterior_cingulate_cortex_BA24', 'Brain_Cerebellar_Hemisphere', 'Brain_Cerebellum', 'Brain_Cortex', 'Brain_Frontal_Cortex_BA9', 'Brain_Hypothalamus', 'Brain_Nucleus_accumbens_basal_ganglia']	0
ENCFF413WUI	CHIP:REST:K562	REST	K562	Cells_Cultured_fibroblasts	['Brain_Anterior_cingulate_cortex_BA24', 'Brain_Cerebellar_Hemisphere', 'Brain_Cerebellum', 'Brain_Cortex', 'Brain_Frontal_Cortex_BA9', 'Brain_Hypothalamus', 'Brain_Nucleus_accumbens_basal_ganglia']	0
ENCFF631ILW	CHIP:REST:PFSK-1	REST	PFSK-1	Cells_Cultured_fibroblasts	['Brain_Anterior_cingulate_cortex_BA24', 'Brain_Cerebellar_Hemisphere', 'Brain_Cerebellum', 'Brain_Cortex', 'Brain_Frontal_Cortex_BA9', 'Brain_Hypothalamus', 'Brain_Nucleus_accumbens_basal_ganglia']	0
ENCFF364BPR	CHIP:REST:PFSK-1	REST	PFSK-1	Cells_Cultured_fibroblasts	['Brain_Anterior_cingulate_cortex_BA24', 'Brain_Cerebellar_Hemisphere', 'Brain_Cerebellum', 'Brain_Cortex', 'Brain_Frontal_Cortex_BA9', 'Brain_Hypothalamus', 'Brain_Nucleus_accumbens_basal_ganglia']	0
ENCFF464BAU	CHIP:REST:Panc1	REST	Panc1	Cells_Cultured_fibroblasts	['Brain_Anterior_cingulate_cortex_BA24', 'Brain_Cerebellar_Hemisphere', 'Brain_Cerebellum', 'Brain_Cortex', 'Brain_Frontal_Cortex_BA9', 'Brain_Hypothalamus', 'Brain_Nucleus_accumbens_basal_ganglia']	0
ENCFF955MCC	CHIP:REST:SK-N-SH	REST	SK-N-SH	Cells_Cultured_fibroblasts	['Brain_Anterior_cingulate_cortex_BA24', 'Brain_Cerebellar_Hemisphere', 'Brain_Cerebellum', 'Brain_Cortex', 'Brain_Frontal_Cortex_BA9', 'Brain_Hypothalamus', 'Brain_Nucleus_accumbens_basal_ganglia']	0
ENCFF689BDC	CHIP:REST:SK-N-SH	REST	SK-N-SH	Cells_Cultured_fibroblasts	['Brain_Anterior_cingulate_cortex_BA24', 'Brain_Cerebellar_Hemisphere', 'Brain_Cerebellum', 'Brain_Cortex', 'Brain_Frontal_Cortex_BA9', 'Brain_Hypothalamus', 'Brain_Nucleus_accumbens_basal_ganglia']	0
ENCFF196LYG	CHIP:REST:liver female child (4 years)	REST	liver female child (4 years)	Cells_Cultured_fibroblasts	['Brain_Anterior_cingulate_cortex_BA24', 'Brain_Cerebellar_Hemisphere', 'Brain_Cerebellum', 'Brain_Cortex', 'Brain_Frontal_Cortex_BA9', 'Brain_Hypothalamus', 'Brain_Nucleus_accumbens_basal_ganglia']	0
ENCFF932WPR	CHIP:REST:liver male adult (32 years)	REST	liver male adult (32 years)	Cells_Cultured_fibroblasts	['Brain_Anterior_cingulate_cortex_BA24', 'Brain_Cerebellar_Hemisphere', 'Brain_Cerebellum', 'Brain_Cortex', 'Brain_Frontal_Cortex_BA9', 'Brain_Hypothalamus', 'Brain_Nucleus_accumbens_basal_ganglia']	0
ENCFF826JSB	CHIP:RFX1:HepG2	RFX1	HepG2	Testis	['Brain_Amygdala', 'Brain_Anterior_cingulate_cortex_BA24', 'Brain_Caudate_basal_ganglia', 'Brain_Frontal_Cortex_BA9', 'Brain_Hippocampus', 'Brain_Putamen_basal_ganglia', 'Brain_Spinal_cord_cervical_c-1', 'Brain_Substantia_nigra', 'Heart_Left_Ventricle']	0
ENCFF931NXG	CHIP:RFX1:K562	RFX1	K562	Testis	['Brain_Amygdala', 'Brain_Anterior_cingulate_cortex_BA24', 'Brain_Caudate_basal_ganglia', 'Brain_Frontal_Cortex_BA9', 'Brain_Hippocampus', 'Brain_Putamen_basal_ganglia', 'Brain_Spinal_cord_cervical_c-1', 'Brain_Substantia_nigra', 'Heart_Left_Ventricle']	0
ENCFF825MVK	CHIP:RFX1:K562	RFX1	K562	Testis	['Brain_Amygdala', 'Brain_Anterior_cingulate_cortex_BA24', 'Brain_Caudate_basal_ganglia', 'Brain_Frontal_Cortex_BA9', 'Brain_Hippocampus', 'Brain_Putamen_basal_ganglia', 'Brain_Spinal_cord_cervical_c-1', 'Brain_Substantia_nigra', 'Heart_Left_Ventricle']	0
ENCFF534CCF	CHIP:RFX1:MCF-7	RFX1	MCF-7	Testis	['Brain_Amygdala', 'Brain_Anterior_cingulate_cortex_BA24', 'Brain_Caudate_basal_ganglia', 'Brain_Frontal_Cortex_BA9', 'Brain_Hippocampus', 'Brain_Putamen_basal_ganglia', 'Brain_Spinal_cord_cervical_c-1', 'Brain_Substantia_nigra', 'Heart_Left_Ventricle']	0
ENCFF948OZS	CHIP:RFX1:MCF-7	RFX1	MCF-7	Testis	['Brain_Amygdala', 'Brain_Anterior_cingulate_cortex_BA24', 'Brain_Caudate_basal_ganglia', 'Brain_Frontal_Cortex_BA9', 'Brain_Hippocampus', 'Brain_Putamen_basal_ganglia', 'Brain_Spinal_cord_cervical_c-1', 'Brain_Substantia_nigra', 'Heart_Left_Ventricle']	0
ENCFF827BUN	CHIP:RFX5:A549	RFX5	A549	Cells_EBV-transformed_lymphocytes	['Brain_Hippocampus', 'Brain_Putamen_basal_ganglia', 'Heart_Atrial_Appendage', 'Heart_Left_Ventricle', 'Liver', 'Muscle_Skeletal', 'Pancreas', 'Whole_Blood']	0
ENCFF300YPA	CHIP:RFX5:GM12878	RFX5	GM12878	Cells_EBV-transformed_lymphocytes	['Brain_Hippocampus', 'Brain_Putamen_basal_ganglia', 'Heart_Atrial_Appendage', 'Heart_Left_Ventricle', 'Liver', 'Muscle_Skeletal', 'Pancreas', 'Whole_Blood']	1
ENCFF027CMH	CHIP:RFX5:H1-hESC	RFX5	H1-hESC	Cells_EBV-transformed_lymphocytes	['Brain_Hippocampus', 'Brain_Putamen_basal_ganglia', 'Heart_Atrial_Appendage', 'Heart_Left_Ventricle', 'Liver', 'Muscle_Skeletal', 'Pancreas', 'Whole_Blood']	0
ENCFF227GPX	CHIP:RFX5:HepG2	RFX5	HepG2	Cells_EBV-transformed_lymphocytes	['Brain_Hippocampus', 'Brain_Putamen_basal_ganglia', 'Heart_Atrial_Appendage', 'Heart_Left_Ventricle', 'Liver', 'Muscle_Skeletal', 'Pancreas', 'Whole_Blood']	0
ENCFF559GNS	CHIP:RFX5:K562	RFX5	K562	Cells_EBV-transformed_lymphocytes	['Brain_Hippocampus', 'Brain_Putamen_basal_ganglia', 'Heart_Atrial_Appendage', 'Heart_Left_Ventricle', 'Liver', 'Muscle_Skeletal', 'Pancreas', 'Whole_Blood']	0
ENCFF291QJT	CHIP:RFX5:MCF-7	RFX5	MCF-7	Cells_EBV-transformed_lymphocytes	['Brain_Hippocampus', 'Brain_Putamen_basal_ganglia', 'Heart_Atrial_Appendage', 'Heart_Left_Ventricle', 'Liver', 'Muscle_Skeletal', 'Pancreas', 'Whole_Blood']	0
ENCFF376NTC	CHIP:RFX5:SK-N-SH	RFX5	SK-N-SH	Cells_EBV-transformed_lymphocytes	['Brain_Hippocampus', 'Brain_Putamen_basal_ganglia', 'Heart_Atrial_Appendage', 'Heart_Left_Ventricle', 'Liver', 'Muscle_Skeletal', 'Pancreas', 'Whole_Blood']	0
ENCFF580PSQ	CHIP:RUNX1:K562	RUNX1	K562	Minor_Salivary_Gland	['Adrenal_Gland', 'Brain_Amygdala', 'Brain_Anterior_cingulate_cortex_BA24', 'Brain_Caudate_basal_ganglia', 'Brain_Cerebellar_Hemisphere', 'Brain_Cerebellum', 'Brain_Cortex', 'Brain_Frontal_Cortex_BA9', 'Brain_Hippocampus', 'Brain_Hypothalamus', 'Brain_Nucleus_accumbens_basal_ganglia', 'Brain_Putamen_basal_ganglia', 'Brain_Spinal_cord_cervical_c-1', 'Brain_Substantia_nigra', 'Colon_Sigmoid', 'Esop…	0
ENCFF185TTH	CHIP:RUNX1:K562	RUNX1	K562	Minor_Salivary_Gland	['Adrenal_Gland', 'Brain_Amygdala', 'Brain_Anterior_cingulate_cortex_BA24', 'Brain_Caudate_basal_ganglia', 'Brain_Cerebellar_Hemisphere', 'Brain_Cerebellum', 'Brain_Cortex', 'Brain_Frontal_Cortex_BA9', 'Brain_Hippocampus', 'Brain_Hypothalamus', 'Brain_Nucleus_accumbens_basal_ganglia', 'Brain_Putamen_basal_ganglia', 'Brain_Spinal_cord_cervical_c-1', 'Brain_Substantia_nigra', 'Colon_Sigmoid', 'Esop…	0
ENCFF335BBU	CHIP:RUNX3:GM12878	RUNX3	GM12878	Cells_EBV-transformed_lymphocytes	['Adipose_Subcutaneous', 'Adipose_Visceral_Omentum', 'Adrenal_Gland', 'Artery_Aorta', 'Artery_Coronary', 'Artery_Tibial', 'Bladder', 'Brain_Amygdala', 'Brain_Anterior_cingulate_cortex_BA24', 'Brain_Caudate_basal_ganglia', 'Brain_Cerebellar_Hemisphere', 'Brain_Cerebellum', 'Brain_Cortex', 'Brain_Frontal_Cortex_BA9', 'Brain_Hippocampus', 'Brain_Hypothalamus', 'Brain_Nucleus_accumbens_basal_ganglia'…	1
ENCFF498KTC	CHIP:SIX4:MCF-7	SIX4	MCF-7	Muscle_Skeletal	['Adipose_Subcutaneous', 'Adipose_Visceral_Omentum', 'Adrenal_Gland', 'Bladder', 'Brain_Amygdala', 'Brain_Anterior_cingulate_cortex_BA24', 'Brain_Caudate_basal_ganglia', 'Brain_Cortex', 'Brain_Frontal_Cortex_BA9', 'Brain_Hippocampus', 'Brain_Hypothalamus', 'Brain_Nucleus_accumbens_basal_ganglia', 'Brain_Putamen_basal_ganglia', 'Brain_Spinal_cord_cervical_c-1', 'Brain_Substantia_nigra', 'Breast_Ma…	0
ENCFF043CDP	CHIP:SIX5:A549 treated with 0.02% ethanol for 1 hour	SIX5	A549 treated with 0.02% ethanol for 1 hour	Ovary	['Brain_Amygdala', 'Brain_Anterior_cingulate_cortex_BA24', 'Brain_Caudate_basal_ganglia', 'Brain_Cerebellar_Hemisphere', 'Brain_Cerebellum', 'Brain_Cortex', 'Brain_Frontal_Cortex_BA9', 'Brain_Hippocampus', 'Brain_Hypothalamus', 'Brain_Nucleus_accumbens_basal_ganglia', 'Brain_Putamen_basal_ganglia', 'Brain_Spinal_cord_cervical_c-1', 'Brain_Substantia_nigra', 'Muscle_Skeletal', 'Whole_Blood']	0
ENCFF916XGL	CHIP:SIX5:GM12878	SIX5	GM12878	Ovary	['Brain_Amygdala', 'Brain_Anterior_cingulate_cortex_BA24', 'Brain_Caudate_basal_ganglia', 'Brain_Cerebellar_Hemisphere', 'Brain_Cerebellum', 'Brain_Cortex', 'Brain_Frontal_Cortex_BA9', 'Brain_Hippocampus', 'Brain_Hypothalamus', 'Brain_Nucleus_accumbens_basal_ganglia', 'Brain_Putamen_basal_ganglia', 'Brain_Spinal_cord_cervical_c-1', 'Brain_Substantia_nigra', 'Muscle_Skeletal', 'Whole_Blood']	0
ENCFF665USC	CHIP:SIX5:H1-hESC	SIX5	H1-hESC	Ovary	['Brain_Amygdala', 'Brain_Anterior_cingulate_cortex_BA24', 'Brain_Caudate_basal_ganglia', 'Brain_Cerebellar_Hemisphere', 'Brain_Cerebellum', 'Brain_Cortex', 'Brain_Frontal_Cortex_BA9', 'Brain_Hippocampus', 'Brain_Hypothalamus', 'Brain_Nucleus_accumbens_basal_ganglia', 'Brain_Putamen_basal_ganglia', 'Brain_Spinal_cord_cervical_c-1', 'Brain_Substantia_nigra', 'Muscle_Skeletal', 'Whole_Blood']	0
ENCFF619NSR	CHIP:SIX5:K562	SIX5	K562	Ovary	['Brain_Amygdala', 'Brain_Anterior_cingulate_cortex_BA24', 'Brain_Caudate_basal_ganglia', 'Brain_Cerebellar_Hemisphere', 'Brain_Cerebellum', 'Brain_Cortex', 'Brain_Frontal_Cortex_BA9', 'Brain_Hippocampus', 'Brain_Hypothalamus', 'Brain_Nucleus_accumbens_basal_ganglia', 'Brain_Putamen_basal_ganglia', 'Brain_Spinal_cord_cervical_c-1', 'Brain_Substantia_nigra', 'Muscle_Skeletal', 'Whole_Blood']	0
ENCFF242HGF	CHIP:SKI:HepG2	SKI	HepG2	Brain_Cerebellar_Hemisphere	['Adrenal_Gland', 'Brain_Amygdala', 'Brain_Hippocampus', 'Brain_Hypothalamus', 'Brain_Putamen_basal_ganglia', 'Brain_Substantia_nigra', 'Cells_EBV-transformed_lymphocytes', 'Heart_Left_Ventricle', 'Kidney_Cortex', 'Liver', 'Muscle_Skeletal', 'Pancreas', 'Whole_Blood']	0
ENCFF848LJL	CHIP:SMAD1:GM12878	SMAD1	GM12878	Uterus	['Whole_Blood']	0
ENCFF847VYT	CHIP:SMAD1:K562	SMAD1	K562	Uterus	['Whole_Blood']	0
ENCFF562GJY	CHIP:SMAD5:GM12878	SMAD5	GM12878	Ovary	['Whole_Blood']	0
ENCFF059XSX	CHIP:SMAD5:K562	SMAD5	K562	Ovary	['Whole_Blood']	0
ENCFF717RHJ	CHIP:SOX13:HepG2	SOX13	HepG2	Uterus	['Brain_Amygdala', 'Brain_Anterior_cingulate_cortex_BA24', 'Brain_Caudate_basal_ganglia', 'Brain_Cerebellar_Hemisphere', 'Brain_Frontal_Cortex_BA9', 'Brain_Hippocampus', 'Brain_Nucleus_accumbens_basal_ganglia', 'Brain_Putamen_basal_ganglia', 'Cells_EBV-transformed_lymphocytes', 'Heart_Left_Ventricle', 'Whole_Blood']	0
ENCFF680IWA	CHIP:SOX6:HepG2	SOX6	HepG2	Testis	['Artery_Aorta', 'Brain_Cerebellar_Hemisphere', 'Breast_Mammary_Tissue', 'Cells_Cultured_fibroblasts', 'Cells_EBV-transformed_lymphocytes', 'Esophagus_Muscularis', 'Minor_Salivary_Gland', 'Ovary', 'Prostate', 'Spleen', 'Stomach', 'Uterus', 'Whole_Blood']	0
ENCFF049NNZ	CHIP:SOX6:K562	SOX6	K562	Testis	['Artery_Aorta', 'Brain_Cerebellar_Hemisphere', 'Breast_Mammary_Tissue', 'Cells_Cultured_fibroblasts', 'Cells_EBV-transformed_lymphocytes', 'Esophagus_Muscularis', 'Minor_Salivary_Gland', 'Ovary', 'Prostate', 'Spleen', 'Stomach', 'Uterus', 'Whole_Blood']	0
ENCFF998DST	CHIP:SPI1:GM12891	SPI1	GM12891	Whole_Blood	['Adipose_Subcutaneous', 'Adipose_Visceral_Omentum', 'Adrenal_Gland', 'Artery_Aorta', 'Artery_Coronary', 'Artery_Tibial', 'Bladder', 'Brain_Amygdala', 'Brain_Anterior_cingulate_cortex_BA24', 'Brain_Caudate_basal_ganglia', 'Brain_Cerebellar_Hemisphere', 'Brain_Cerebellum', 'Brain_Cortex', 'Brain_Frontal_Cortex_BA9', 'Brain_Hippocampus', 'Brain_Hypothalamus', 'Brain_Nucleus_accumbens_basal_ganglia'…	1
ENCFF973NJP	CHIP:SPI1:HL-60	SPI1	HL-60	Whole_Blood	['Adipose_Subcutaneous', 'Adipose_Visceral_Omentum', 'Adrenal_Gland', 'Artery_Aorta', 'Artery_Coronary', 'Artery_Tibial', 'Bladder', 'Brain_Amygdala', 'Brain_Anterior_cingulate_cortex_BA24', 'Brain_Caudate_basal_ganglia', 'Brain_Cerebellar_Hemisphere', 'Brain_Cerebellum', 'Brain_Cortex', 'Brain_Frontal_Cortex_BA9', 'Brain_Hippocampus', 'Brain_Hypothalamus', 'Brain_Nucleus_accumbens_basal_ganglia'…	1
ENCFF238ACS	CHIP:SREBF1:A549	SREBF1	A549	Adrenal_Gland	['Artery_Aorta', 'Brain_Anterior_cingulate_cortex_BA24', 'Brain_Cerebellar_Hemisphere', 'Brain_Cerebellum', 'Brain_Frontal_Cortex_BA9', 'Cells_EBV-transformed_lymphocytes', 'Heart_Atrial_Appendage', 'Heart_Left_Ventricle', 'Kidney_Cortex', 'Muscle_Skeletal', 'Pancreas', 'Whole_Blood']	0
ENCFF235NNS	CHIP:SREBF1:K562	SREBF1	K562	Adrenal_Gland	['Artery_Aorta', 'Brain_Anterior_cingulate_cortex_BA24', 'Brain_Cerebellar_Hemisphere', 'Brain_Cerebellum', 'Brain_Frontal_Cortex_BA9', 'Cells_EBV-transformed_lymphocytes', 'Heart_Atrial_Appendage', 'Heart_Left_Ventricle', 'Kidney_Cortex', 'Muscle_Skeletal', 'Pancreas', 'Whole_Blood']	0
ENCFF254KOD	CHIP:SREBF1:MCF-7	SREBF1	MCF-7	Adrenal_Gland	['Artery_Aorta', 'Brain_Anterior_cingulate_cortex_BA24', 'Brain_Cerebellar_Hemisphere', 'Brain_Cerebellum', 'Brain_Frontal_Cortex_BA9', 'Cells_EBV-transformed_lymphocytes', 'Heart_Atrial_Appendage', 'Heart_Left_Ventricle', 'Kidney_Cortex', 'Muscle_Skeletal', 'Pancreas', 'Whole_Blood']	0
ENCFF263SSR	CHIP:SREBF2:A549	SREBF2	A549	Cells_EBV-transformed_lymphocytes	['Whole_Blood']	0
ENCFF806EVC	CHIP:SREBF2:HeLa-S3	SREBF2	HeLa-S3	Cells_EBV-transformed_lymphocytes	['Whole_Blood']	0
ENCFF821PRO	CHIP:SRF:GM12878	SRF	GM12878	Colon_Sigmoid	['Brain_Amygdala', 'Brain_Hippocampus', 'Brain_Hypothalamus', 'Brain_Putamen_basal_ganglia', 'Brain_Spinal_cord_cervical_c-1', 'Brain_Substantia_nigra', 'Kidney_Cortex', 'Liver', 'Pancreas']	0
ENCFF839SCO	CHIP:SRF:GM12878	SRF	GM12878	Colon_Sigmoid	['Brain_Amygdala', 'Brain_Hippocampus', 'Brain_Hypothalamus', 'Brain_Putamen_basal_ganglia', 'Brain_Spinal_cord_cervical_c-1', 'Brain_Substantia_nigra', 'Kidney_Cortex', 'Liver', 'Pancreas']	0
ENCFF569CSW	CHIP:SRF:GM12878	SRF	GM12878	Colon_Sigmoid	['Brain_Amygdala', 'Brain_Hippocampus', 'Brain_Hypothalamus', 'Brain_Putamen_basal_ganglia', 'Brain_Spinal_cord_cervical_c-1', 'Brain_Substantia_nigra', 'Kidney_Cortex', 'Liver', 'Pancreas']	0
ENCFF941KEV	CHIP:SRF:H1-hESC	SRF	H1-hESC	Colon_Sigmoid	['Brain_Amygdala', 'Brain_Hippocampus', 'Brain_Hypothalamus', 'Brain_Putamen_basal_ganglia', 'Brain_Spinal_cord_cervical_c-1', 'Brain_Substantia_nigra', 'Kidney_Cortex', 'Liver', 'Pancreas']	0
ENCFF085KGM	CHIP:STAT1:GM12878	STAT1	GM12878	Cells_EBV-transformed_lymphocytes	['Adipose_Visceral_Omentum', 'Adrenal_Gland', 'Artery_Coronary', 'Artery_Tibial', 'Bladder', 'Brain_Amygdala', 'Brain_Anterior_cingulate_cortex_BA24', 'Brain_Caudate_basal_ganglia', 'Brain_Cerebellar_Hemisphere', 'Brain_Cerebellum', 'Brain_Cortex', 'Brain_Frontal_Cortex_BA9', 'Brain_Hippocampus', 'Brain_Hypothalamus', 'Brain_Nucleus_accumbens_basal_ganglia', 'Brain_Putamen_basal_ganglia', 'Brain_…	1
ENCFF364CEV	CHIP:STAT1:K562 treated with interferon alpha for 30 minutes	STAT1	K562 treated with interferon alpha for 30 minutes	Cells_EBV-transformed_lymphocytes	['Adipose_Visceral_Omentum', 'Adrenal_Gland', 'Artery_Coronary', 'Artery_Tibial', 'Bladder', 'Brain_Amygdala', 'Brain_Anterior_cingulate_cortex_BA24', 'Brain_Caudate_basal_ganglia', 'Brain_Cerebellar_Hemisphere', 'Brain_Cerebellum', 'Brain_Cortex', 'Brain_Frontal_Cortex_BA9', 'Brain_Hippocampus', 'Brain_Hypothalamus', 'Brain_Nucleus_accumbens_basal_ganglia', 'Brain_Putamen_basal_ganglia', 'Brain_…	0
ENCFF501LIV	CHIP:STAT1:K562 treated with interferon alpha for 6 hours	STAT1	K562 treated with interferon alpha for 6 hours	Cells_EBV-transformed_lymphocytes	['Adipose_Visceral_Omentum', 'Adrenal_Gland', 'Artery_Coronary', 'Artery_Tibial', 'Bladder', 'Brain_Amygdala', 'Brain_Anterior_cingulate_cortex_BA24', 'Brain_Caudate_basal_ganglia', 'Brain_Cerebellar_Hemisphere', 'Brain_Cerebellum', 'Brain_Cortex', 'Brain_Frontal_Cortex_BA9', 'Brain_Hippocampus', 'Brain_Hypothalamus', 'Brain_Nucleus_accumbens_basal_ganglia', 'Brain_Putamen_basal_ganglia', 'Brain_…	0
ENCFF097REV	CHIP:STAT1:K562 treated with interferon gamma for 6 hours	STAT1	K562 treated with interferon gamma for 6 hours	Cells_EBV-transformed_lymphocytes	['Adipose_Visceral_Omentum', 'Adrenal_Gland', 'Artery_Coronary', 'Artery_Tibial', 'Bladder', 'Brain_Amygdala', 'Brain_Anterior_cingulate_cortex_BA24', 'Brain_Caudate_basal_ganglia', 'Brain_Cerebellar_Hemisphere', 'Brain_Cerebellum', 'Brain_Cortex', 'Brain_Frontal_Cortex_BA9', 'Brain_Hippocampus', 'Brain_Hypothalamus', 'Brain_Nucleus_accumbens_basal_ganglia', 'Brain_Putamen_basal_ganglia', 'Brain_…	0
ENCFF998JTX	CHIP:STAT2:K562 treated with interferon alpha for 30 minutes	STAT2	K562 treated with interferon alpha for 30 minutes	Pituitary	['Muscle_Skeletal']	0
ENCFF950RYY	CHIP:STAT3:GM12878	STAT3	GM12878	Lung	['Brain_Hippocampus', 'Brain_Putamen_basal_ganglia']	0
ENCFF224YUA	CHIP:STAT3:MCF 10A genetically modified using stable transfection treated with 0.01% ethanol for 36 hours	STAT3	MCF 10A genetically modified using stable transfection treated with 0.01% ethanol for 36 hours	Lung	['Brain_Hippocampus', 'Brain_Putamen_basal_ganglia']	0
ENCFF202JSQ	CHIP:STAT3:MCF 10A genetically modified using stable transfection treated with 1 uM afimoxifene for 12 hours	STAT3	MCF 10A genetically modified using stable transfection treated with 1 uM afimoxifene for 12 hours	Lung	['Brain_Hippocampus', 'Brain_Putamen_basal_ganglia']	0
ENCFF960CHO	CHIP:STAT3:MCF 10A originated from MCF 10A treated with 1 uM afimoxifene for 36 hours	STAT3	MCF 10A originated from MCF 10A treated with 1 uM afimoxifene for 36 hours	Lung	['Brain_Hippocampus', 'Brain_Putamen_basal_ganglia']	0
ENCFF249CGE	CHIP:STAT5A:GM12878	STAT5A	GM12878	Adipose_Subcutaneous	['Brain_Amygdala', 'Brain_Anterior_cingulate_cortex_BA24', 'Brain_Caudate_basal_ganglia', 'Brain_Cerebellar_Hemisphere', 'Brain_Cerebellum', 'Brain_Cortex', 'Brain_Frontal_Cortex_BA9', 'Brain_Hippocampus', 'Brain_Hypothalamus', 'Brain_Nucleus_accumbens_basal_ganglia', 'Brain_Putamen_basal_ganglia', 'Brain_Spinal_cord_cervical_c-1', 'Brain_Substantia_nigra', 'Heart_Left_Ventricle', 'Liver', 'Pancr…	0
ENCFF738ISI	CHIP:STAT5A:K562	STAT5A	K562	Adipose_Subcutaneous	['Brain_Amygdala', 'Brain_Anterior_cingulate_cortex_BA24', 'Brain_Caudate_basal_ganglia', 'Brain_Cerebellar_Hemisphere', 'Brain_Cerebellum', 'Brain_Cortex', 'Brain_Frontal_Cortex_BA9', 'Brain_Hippocampus', 'Brain_Hypothalamus', 'Brain_Nucleus_accumbens_basal_ganglia', 'Brain_Putamen_basal_ganglia', 'Brain_Spinal_cord_cervical_c-1', 'Brain_Substantia_nigra', 'Heart_Left_Ventricle', 'Liver', 'Pancr…	0
ENCFF868FYM	CHIP:TAL1:K562	TAL1	K562	Lung	['Artery_Aorta', 'Artery_Tibial', 'Brain_Amygdala', 'Brain_Anterior_cingulate_cortex_BA24', 'Brain_Caudate_basal_ganglia', 'Brain_Cerebellar_Hemisphere', 'Brain_Cerebellum', 'Brain_Cortex', 'Brain_Frontal_Cortex_BA9', 'Brain_Hippocampus', 'Brain_Nucleus_accumbens_basal_ganglia', 'Brain_Putamen_basal_ganglia', 'Cells_Cultured_fibroblasts', 'Cells_EBV-transformed_lymphocytes', 'Esophagus_Mucosa', '…	0
ENCFF019EEM	CHIP:TAL1:K562	TAL1	K562	Lung	['Artery_Aorta', 'Artery_Tibial', 'Brain_Amygdala', 'Brain_Anterior_cingulate_cortex_BA24', 'Brain_Caudate_basal_ganglia', 'Brain_Cerebellar_Hemisphere', 'Brain_Cerebellum', 'Brain_Cortex', 'Brain_Frontal_Cortex_BA9', 'Brain_Hippocampus', 'Brain_Nucleus_accumbens_basal_ganglia', 'Brain_Putamen_basal_ganglia', 'Cells_Cultured_fibroblasts', 'Cells_EBV-transformed_lymphocytes', 'Esophagus_Mucosa', '…	0
ENCFF554YCY	CHIP:TBP:GM12878	TBP	GM12878	Testis	['Heart_Left_Ventricle', 'Whole_Blood']	0
ENCFF052TRV	CHIP:TBP:H1-hESC	TBP	H1-hESC	Testis	['Heart_Left_Ventricle', 'Whole_Blood']	0
ENCFF613BCN	CHIP:TBP:HeLa-S3	TBP	HeLa-S3	Testis	['Heart_Left_Ventricle', 'Whole_Blood']	0
ENCFF147UHT	CHIP:TBP:HepG2	TBP	HepG2	Testis	['Heart_Left_Ventricle', 'Whole_Blood']	0
ENCFF727KHF	CHIP:TBP:K562	TBP	K562	Testis	['Heart_Left_Ventricle', 'Whole_Blood']	0
ENCFF858QNH	CHIP:TBX21:GM12878	TBX21	GM12878	Spleen	['Adipose_Subcutaneous', 'Adipose_Visceral_Omentum', 'Adrenal_Gland', 'Artery_Aorta', 'Artery_Coronary', 'Artery_Tibial', 'Bladder', 'Brain_Amygdala', 'Brain_Anterior_cingulate_cortex_BA24', 'Brain_Caudate_basal_ganglia', 'Brain_Cerebellar_Hemisphere', 'Brain_Cerebellum', 'Brain_Cortex', 'Brain_Frontal_Cortex_BA9', 'Brain_Hippocampus', 'Brain_Hypothalamus', 'Brain_Nucleus_accumbens_basal_ganglia'…	0
ENCFF015ETD	CHIP:TBX3:HepG2	TBX3	HepG2	Adrenal_Gland	['Adipose_Subcutaneous', 'Adipose_Visceral_Omentum', 'Artery_Aorta', 'Artery_Coronary', 'Artery_Tibial', 'Brain_Amygdala', 'Brain_Anterior_cingulate_cortex_BA24', 'Brain_Caudate_basal_ganglia', 'Brain_Cerebellar_Hemisphere', 'Brain_Cerebellum', 'Brain_Cortex', 'Brain_Frontal_Cortex_BA9', 'Brain_Hippocampus', 'Brain_Hypothalamus', 'Brain_Nucleus_accumbens_basal_ganglia', 'Brain_Putamen_basal_gangl…	0
ENCFF764LRI	CHIP:TBX3:HepG2	TBX3	HepG2	Adrenal_Gland	['Adipose_Subcutaneous', 'Adipose_Visceral_Omentum', 'Artery_Aorta', 'Artery_Coronary', 'Artery_Tibial', 'Brain_Amygdala', 'Brain_Anterior_cingulate_cortex_BA24', 'Brain_Caudate_basal_ganglia', 'Brain_Cerebellar_Hemisphere', 'Brain_Cerebellum', 'Brain_Cortex', 'Brain_Frontal_Cortex_BA9', 'Brain_Hippocampus', 'Brain_Hypothalamus', 'Brain_Nucleus_accumbens_basal_ganglia', 'Brain_Putamen_basal_gangl…	0
ENCFF042IFX	CHIP:TCF12:A549 treated with 0.02% ethanol for 1 hour	TCF12	A549 treated with 0.02% ethanol for 1 hour	Cervix_Endocervix	['Whole_Blood']	0
ENCFF481DWO	CHIP:TCF12:GM12878	TCF12	GM12878	Cervix_Endocervix	['Whole_Blood']	0
ENCFF013ZOI	CHIP:TCF12:GM12878	TCF12	GM12878	Cervix_Endocervix	['Whole_Blood']	0
ENCFF715MYQ	CHIP:TCF12:H1-hESC	TCF12	H1-hESC	Cervix_Endocervix	['Whole_Blood']	0
ENCFF883ERP	CHIP:TCF12:HepG2	TCF12	HepG2	Cervix_Endocervix	['Whole_Blood']	0
ENCFF833UKH	CHIP:TCF12:HepG2	TCF12	HepG2	Cervix_Endocervix	['Whole_Blood']	0
ENCFF007RUV	CHIP:TCF12:K562	TCF12	K562	Cervix_Endocervix	['Whole_Blood']	0
ENCFF505OTI	CHIP:TCF12:K562	TCF12	K562	Cervix_Endocervix	['Whole_Blood']	0
ENCFF861VZC	CHIP:TCF7:GM12878	TCF7	GM12878	Cells_EBV-transformed_lymphocytes	['Adipose_Subcutaneous', 'Adipose_Visceral_Omentum', 'Artery_Aorta', 'Artery_Coronary', 'Artery_Tibial', 'Bladder', 'Brain_Amygdala', 'Brain_Anterior_cingulate_cortex_BA24', 'Brain_Caudate_basal_ganglia', 'Brain_Cerebellar_Hemisphere', 'Brain_Cerebellum', 'Brain_Cortex', 'Brain_Frontal_Cortex_BA9', 'Brain_Hippocampus', 'Brain_Hypothalamus', 'Brain_Nucleus_accumbens_basal_ganglia', 'Brain_Putamen_…	1
ENCFF614GXY	CHIP:TCF7:HepG2	TCF7	HepG2	Cells_EBV-transformed_lymphocytes	['Adipose_Subcutaneous', 'Adipose_Visceral_Omentum', 'Artery_Aorta', 'Artery_Coronary', 'Artery_Tibial', 'Bladder', 'Brain_Amygdala', 'Brain_Anterior_cingulate_cortex_BA24', 'Brain_Caudate_basal_ganglia', 'Brain_Cerebellar_Hemisphere', 'Brain_Cerebellum', 'Brain_Cortex', 'Brain_Frontal_Cortex_BA9', 'Brain_Hippocampus', 'Brain_Hypothalamus', 'Brain_Nucleus_accumbens_basal_ganglia', 'Brain_Putamen_…	0
ENCFF957KCO	CHIP:TCF7:K562	TCF7	K562	Cells_EBV-transformed_lymphocytes	['Adipose_Subcutaneous', 'Adipose_Visceral_Omentum', 'Artery_Aorta', 'Artery_Coronary', 'Artery_Tibial', 'Bladder', 'Brain_Amygdala', 'Brain_Anterior_cingulate_cortex_BA24', 'Brain_Caudate_basal_ganglia', 'Brain_Cerebellar_Hemisphere', 'Brain_Cerebellum', 'Brain_Cortex', 'Brain_Frontal_Cortex_BA9', 'Brain_Hippocampus', 'Brain_Hypothalamus', 'Brain_Nucleus_accumbens_basal_ganglia', 'Brain_Putamen_…	0
ENCFF491WEL	CHIP:TCF7L2:K562	TCF7L2	K562	Artery_Tibial	['Brain_Cerebellar_Hemisphere', 'Brain_Hippocampus', 'Brain_Spinal_cord_cervical_c-1', 'Cells_EBV-transformed_lymphocytes', 'Heart_Left_Ventricle', 'Muscle_Skeletal', 'Whole_Blood']	0
ENCFF742SZL	CHIP:TCF7L2:Panc1	TCF7L2	Panc1	Artery_Tibial	['Brain_Cerebellar_Hemisphere', 'Brain_Hippocampus', 'Brain_Spinal_cord_cervical_c-1', 'Cells_EBV-transformed_lymphocytes', 'Heart_Left_Ventricle', 'Muscle_Skeletal', 'Whole_Blood']	0
ENCFF950JFN	CHIP:TEAD4:K562	TEAD4	K562	Muscle_Skeletal	['Adrenal_Gland', 'Brain_Amygdala', 'Brain_Anterior_cingulate_cortex_BA24', 'Brain_Caudate_basal_ganglia', 'Brain_Cerebellar_Hemisphere', 'Brain_Cerebellum', 'Brain_Cortex', 'Brain_Frontal_Cortex_BA9', 'Brain_Hippocampus', 'Brain_Hypothalamus', 'Brain_Nucleus_accumbens_basal_ganglia', 'Brain_Putamen_basal_ganglia', 'Brain_Spinal_cord_cervical_c-1', 'Brain_Substantia_nigra', 'Cells_EBV-transformed…	0
ENCFF752PDZ	CHIP:TFAP4:HepG2	TFAP4	HepG2	Brain_Cerebellar_Hemisphere	['Heart_Atrial_Appendage', 'Heart_Left_Ventricle']	0
ENCFF887SKH	CHIP:THRA:K562	THRA	K562	Brain_Nucleus_accumbens_basal_ganglia	['Cells_EBV-transformed_lymphocytes', 'Esophagus_Mucosa', 'Kidney_Cortex', 'Kidney_Medulla', 'Liver', 'Pancreas', 'Spleen', 'Whole_Blood']	0
ENCFF764KSL	CHIP:YBX1:GM12878	YBX1	GM12878	Testis	['Brain_Amygdala', 'Brain_Anterior_cingulate_cortex_BA24', 'Brain_Caudate_basal_ganglia', 'Brain_Cortex', 'Brain_Frontal_Cortex_BA9', 'Brain_Hippocampus', 'Brain_Hypothalamus', 'Brain_Nucleus_accumbens_basal_ganglia', 'Brain_Putamen_basal_ganglia', 'Liver', 'Pancreas']	0
ENCFF864YCT	CHIP:YBX1:HepG2	YBX1	HepG2	Testis	['Brain_Amygdala', 'Brain_Anterior_cingulate_cortex_BA24', 'Brain_Caudate_basal_ganglia', 'Brain_Cortex', 'Brain_Frontal_Cortex_BA9', 'Brain_Hippocampus', 'Brain_Hypothalamus', 'Brain_Nucleus_accumbens_basal_ganglia', 'Brain_Putamen_basal_ganglia', 'Liver', 'Pancreas']	0
ENCFF454AJP	CHIP:YBX1:K562	YBX1	K562	Testis	['Brain_Amygdala', 'Brain_Anterior_cingulate_cortex_BA24', 'Brain_Caudate_basal_ganglia', 'Brain_Cortex', 'Brain_Frontal_Cortex_BA9', 'Brain_Hippocampus', 'Brain_Hypothalamus', 'Brain_Nucleus_accumbens_basal_ganglia', 'Brain_Putamen_basal_ganglia', 'Liver', 'Pancreas']	0
ENCFF239ARM	CHIP:YBX1:MCF-7	YBX1	MCF-7	Testis	['Brain_Amygdala', 'Brain_Anterior_cingulate_cortex_BA24', 'Brain_Caudate_basal_ganglia', 'Brain_Cortex', 'Brain_Frontal_Cortex_BA9', 'Brain_Hippocampus', 'Brain_Hypothalamus', 'Brain_Nucleus_accumbens_basal_ganglia', 'Brain_Putamen_basal_ganglia', 'Liver', 'Pancreas']	0
ENCFF321FEG	CHIP:YBX3:K562	YBX3	K562	Muscle_Skeletal	['Adrenal_Gland', 'Bladder', 'Brain_Amygdala', 'Brain_Anterior_cingulate_cortex_BA24', 'Brain_Caudate_basal_ganglia', 'Brain_Cerebellar_Hemisphere', 'Brain_Cerebellum', 'Brain_Cortex', 'Brain_Frontal_Cortex_BA9', 'Brain_Hippocampus', 'Brain_Hypothalamus', 'Brain_Nucleus_accumbens_basal_ganglia', 'Brain_Putamen_basal_ganglia', 'Brain_Spinal_cord_cervical_c-1', 'Brain_Substantia_nigra', 'Breast_Mam…	0
ENCFF186VXN	CHIP:ZBTB1:MCF-7	ZBTB1	MCF-7	Cells_EBV-transformed_lymphocytes	['Heart_Left_Ventricle', 'Whole_Blood']	0
ENCFF814JMY	CHIP:ZBTB2:K562	ZBTB2	K562	Cells_EBV-transformed_lymphocytes	['Heart_Left_Ventricle']	0
ENCFF295LJY	CHIP:ZBTB33:A549 treated with 0.02% ethanol for 1 hour	ZBTB33	A549 treated with 0.02% ethanol for 1 hour	Cells_EBV-transformed_lymphocytes	['Heart_Left_Ventricle', 'Whole_Blood']	0
ENCFF806TFL	CHIP:ZBTB33:GM12878	ZBTB33	GM12878	Cells_EBV-transformed_lymphocytes	['Heart_Left_Ventricle', 'Whole_Blood']	1
ENCFF434YEG	CHIP:ZBTB33:GM12878	ZBTB33	GM12878	Cells_EBV-transformed_lymphocytes	['Heart_Left_Ventricle', 'Whole_Blood']	1
ENCFF336BUE	CHIP:ZBTB33:HepG2	ZBTB33	HepG2	Cells_EBV-transformed_lymphocytes	['Heart_Left_Ventricle', 'Whole_Blood']	0
ENCFF033QAN	CHIP:ZBTB33:K562	ZBTB33	K562	Cells_EBV-transformed_lymphocytes	['Heart_Left_Ventricle', 'Whole_Blood']	0
ENCFF076INM	CHIP:ZBTB33:MCF-7	ZBTB33	MCF-7	Cells_EBV-transformed_lymphocytes	['Heart_Left_Ventricle', 'Whole_Blood']	0
ENCFF032DMC	CHIP:ZBTB33:liver female child (4 years)	ZBTB33	liver female child (4 years)	Cells_EBV-transformed_lymphocytes	['Heart_Left_Ventricle', 'Whole_Blood']	0
ENCFF245JEE	CHIP:ZBTB33:liver male adult (32 years)	ZBTB33	liver male adult (32 years)	Cells_EBV-transformed_lymphocytes	['Heart_Left_Ventricle', 'Whole_Blood']	0
ENCFF622AKD	CHIP:ZBTB5:K562	ZBTB5	K562	Esophagus_Mucosa	['Whole_Blood']	0
ENCFF893QJX	CHIP:ZBTB5:K562	ZBTB5	K562	Esophagus_Mucosa	['Whole_Blood']	0
ENCFF005GDA	CHIP:ZBTB7B:MCF-7	ZBTB7B	MCF-7	Skin_Sun_Exposed_Lower_leg	['Brain_Amygdala', 'Brain_Anterior_cingulate_cortex_BA24', 'Brain_Caudate_basal_ganglia', 'Brain_Cortex', 'Brain_Frontal_Cortex_BA9', 'Brain_Hippocampus', 'Brain_Hypothalamus', 'Brain_Nucleus_accumbens_basal_ganglia', 'Brain_Putamen_basal_ganglia', 'Brain_Substantia_nigra', 'Cells_Cultured_fibroblasts', 'Heart_Left_Ventricle', 'Testis']	0
ENCFF381GEM	CHIP:ZBTB8A:K562	ZBTB8A	K562	Uterus	['Brain_Nucleus_accumbens_basal_ganglia', 'Brain_Substantia_nigra', 'Cells_EBV-transformed_lymphocytes', 'Whole_Blood']	0
ENCFF228NZS	CHIP:ZC3H8:K562	ZC3H8	K562	Brain_Cerebellar_Hemisphere	['Whole_Blood']	0
ENCFF153GCI	CHIP:ZC3H8:K562	ZC3H8	K562	Brain_Cerebellar_Hemisphere	['Whole_Blood']	0
ENCFF286MEX	CHIP:ZEB1:bipolar neuron originated from GM23338 treated with 0.5 ug/mL doxycycline hyclate for 4 days	ZEB1	bipolar neuron originated from GM23338 treated with 0.5 ug/mL doxycycline hyclate for 4 days	Colon_Sigmoid	['Adrenal_Gland', 'Esophagus_Mucosa', 'Kidney_Cortex', 'Kidney_Medulla', 'Liver', 'Pancreas', 'Skin_Not_Sun_Exposed_Suprapubic', 'Stomach', 'Whole_Blood']	0
ENCFF357KCF	CHIP:ZEB2:K562	ZEB2	K562	Brain_Spinal_cord_cervical_c-1	['Brain_Cerebellar_Hemisphere', 'Brain_Cerebellum', 'Cells_EBV-transformed_lymphocytes', 'Colon_Transverse', 'Esophagus_Mucosa', 'Heart_Left_Ventricle', 'Kidney_Cortex', 'Kidney_Medulla', 'Liver', 'Minor_Salivary_Gland', 'Muscle_Skeletal', 'Pancreas', 'Pituitary', 'Skin_Not_Sun_Exposed_Suprapubic', 'Stomach', 'Testis']	0
ENCFF498ZJU	CHIP:ZEB2:K562	ZEB2	K562	Brain_Spinal_cord_cervical_c-1	['Brain_Cerebellar_Hemisphere', 'Brain_Cerebellum', 'Cells_EBV-transformed_lymphocytes', 'Colon_Transverse', 'Esophagus_Mucosa', 'Heart_Left_Ventricle', 'Kidney_Cortex', 'Kidney_Medulla', 'Liver', 'Minor_Salivary_Gland', 'Muscle_Skeletal', 'Pancreas', 'Pituitary', 'Skin_Not_Sun_Exposed_Suprapubic', 'Stomach', 'Testis']	0
ENCFF324PVJ	CHIP:ZFP91:K562	ZFP91	K562	Testis	['Liver', 'Pancreas', 'Whole_Blood']	0
ENCFF236COL	CHIP:ZHX1:HeLa-S3	ZHX1	HeLa-S3	Esophagus_Mucosa	['Whole_Blood']	0
ENCFF255VEW	CHIP:ZHX1:K562	ZHX1	K562	Esophagus_Mucosa	['Whole_Blood']	0
ENCFF584FVR	CHIP:ZKSCAN1:HepG2	ZKSCAN1	HepG2	Prostate	['Whole_Blood']	0
ENCFF933HRZ	CHIP:ZKSCAN1:K562	ZKSCAN1	K562	Prostate	['Whole_Blood']	0
ENCFF131IDT	CHIP:ZKSCAN1:MCF-7	ZKSCAN1	MCF-7	Prostate	['Whole_Blood']	0
ENCFF540DKX	CHIP:ZNF184:K562	ZNF184	K562	Testis	['Heart_Left_Ventricle', 'Liver', 'Whole_Blood']	0
ENCFF689NUE	CHIP:ZNF184:K562	ZNF184	K562	Testis	['Heart_Left_Ventricle', 'Liver', 'Whole_Blood']	0
ENCFF700YOH	CHIP:ZNF217:GM12878	ZNF217	GM12878	Cells_EBV-transformed_lymphocytes	['Brain_Amygdala', 'Brain_Anterior_cingulate_cortex_BA24', 'Brain_Caudate_basal_ganglia', 'Brain_Cerebellar_Hemisphere', 'Brain_Cerebellum', 'Brain_Cortex', 'Brain_Frontal_Cortex_BA9', 'Brain_Hippocampus', 'Brain_Hypothalamus', 'Brain_Nucleus_accumbens_basal_ganglia', 'Brain_Putamen_basal_ganglia', 'Brain_Spinal_cord_cervical_c-1', 'Brain_Substantia_nigra', 'Heart_Atrial_Appendage', 'Heart_Left_V…	1
ENCFF385YHK	CHIP:ZNF217:MCF-7	ZNF217	MCF-7	Cells_EBV-transformed_lymphocytes	['Brain_Amygdala', 'Brain_Anterior_cingulate_cortex_BA24', 'Brain_Caudate_basal_ganglia', 'Brain_Cerebellar_Hemisphere', 'Brain_Cerebellum', 'Brain_Cortex', 'Brain_Frontal_Cortex_BA9', 'Brain_Hippocampus', 'Brain_Hypothalamus', 'Brain_Nucleus_accumbens_basal_ganglia', 'Brain_Putamen_basal_ganglia', 'Brain_Spinal_cord_cervical_c-1', 'Brain_Substantia_nigra', 'Heart_Atrial_Appendage', 'Heart_Left_V…	0
ENCFF931FJL	CHIP:ZNF217:MCF-7	ZNF217	MCF-7	Cells_EBV-transformed_lymphocytes	['Brain_Amygdala', 'Brain_Anterior_cingulate_cortex_BA24', 'Brain_Caudate_basal_ganglia', 'Brain_Cerebellar_Hemisphere', 'Brain_Cerebellum', 'Brain_Cortex', 'Brain_Frontal_Cortex_BA9', 'Brain_Hippocampus', 'Brain_Hypothalamus', 'Brain_Nucleus_accumbens_basal_ganglia', 'Brain_Putamen_basal_ganglia', 'Brain_Spinal_cord_cervical_c-1', 'Brain_Substantia_nigra', 'Heart_Atrial_Appendage', 'Heart_Left_V…	0
ENCFF616UEL	CHIP:ZNF280A:K562	ZNF280A	K562	Adrenal_Gland	['Adipose_Subcutaneous', 'Adipose_Visceral_Omentum', 'Artery_Aorta', 'Artery_Coronary', 'Artery_Tibial', 'Bladder', 'Brain_Amygdala', 'Brain_Anterior_cingulate_cortex_BA24', 'Brain_Caudate_basal_ganglia', 'Brain_Cerebellar_Hemisphere', 'Brain_Cerebellum', 'Brain_Cortex', 'Brain_Frontal_Cortex_BA9', 'Brain_Hippocampus', 'Brain_Hypothalamus', 'Brain_Nucleus_accumbens_basal_ganglia', 'Brain_Putamen_…	0
ENCFF806RPA	CHIP:ZNF318:K562	ZNF318	K562	Cells_EBV-transformed_lymphocytes	['Adrenal_Gland', 'Brain_Amygdala', 'Brain_Anterior_cingulate_cortex_BA24', 'Brain_Caudate_basal_ganglia', 'Brain_Cortex', 'Brain_Frontal_Cortex_BA9', 'Brain_Hippocampus', 'Brain_Hypothalamus', 'Brain_Nucleus_accumbens_basal_ganglia', 'Brain_Putamen_basal_ganglia', 'Brain_Spinal_cord_cervical_c-1', 'Brain_Substantia_nigra', 'Esophagus_Mucosa', 'Heart_Atrial_Appendage', 'Heart_Left_Ventricle', 'Ki…	0
ENCFF373YVF	CHIP:ZNF318:K562	ZNF318	K562	Cells_EBV-transformed_lymphocytes	['Adrenal_Gland', 'Brain_Amygdala', 'Brain_Anterior_cingulate_cortex_BA24', 'Brain_Caudate_basal_ganglia', 'Brain_Cortex', 'Brain_Frontal_Cortex_BA9', 'Brain_Hippocampus', 'Brain_Hypothalamus', 'Brain_Nucleus_accumbens_basal_ganglia', 'Brain_Putamen_basal_ganglia', 'Brain_Spinal_cord_cervical_c-1', 'Brain_Substantia_nigra', 'Esophagus_Mucosa', 'Heart_Atrial_Appendage', 'Heart_Left_Ventricle', 'Ki…	0
ENCFF765BPW	CHIP:ZNF507:MCF-7	ZNF507	MCF-7	Testis	['Whole_Blood']	0
ENCFF927MHC	CHIP:ZNF512B:MCF-7	ZNF512B	MCF-7	Thyroid	['Whole_Blood']	0
ENCFF330XDO	CHIP:ZNF512B:MCF-7	ZNF512B	MCF-7	Thyroid	['Whole_Blood']	0
ENCFF914RPB	CHIP:ZNF574:MCF-7	ZNF574	MCF-7	Testis	['Brain_Amygdala', 'Brain_Anterior_cingulate_cortex_BA24', 'Brain_Caudate_basal_ganglia', 'Brain_Hippocampus', 'Brain_Hypothalamus', 'Brain_Nucleus_accumbens_basal_ganglia', 'Brain_Putamen_basal_ganglia', 'Brain_Spinal_cord_cervical_c-1', 'Brain_Substantia_nigra', 'Heart_Atrial_Appendage', 'Heart_Left_Ventricle', 'Kidney_Cortex', 'Liver', 'Muscle_Skeletal', 'Pancreas', 'Whole_Blood']	0
ENCFF498EZK	CHIP:ZNF579:MCF-7	ZNF579	MCF-7	Brain_Cerebellum	['Whole_Blood']	0
ENCFF722QMK	CHIP:ZNF8:MCF-7	ZNF8	MCF-7	Brain_Cerebellar_Hemisphere	['Muscle_Skeletal']	0
ENCFF052YOW	CHIP:ZSCAN29:GM12878	ZSCAN29	GM12878	Testis	['Heart_Left_Ventricle', 'Whole_Blood']	0
ENCFF706ZWX	CHIP:ZSCAN29:K562	ZSCAN29	K562	Testis	['Heart_Left_Ventricle', 'Whole_Blood']	0
ENCFF963EIT	CHIP:ZSCAN29:K562	ZSCAN29	K562	Testis	['Heart_Left_Ventricle', 'Whole_Blood']	0
ENCFF636KMF	CHIP:ZZZ3:GM12878	ZZZ3	GM12878	Cells_Cultured_fibroblasts	['Whole_Blood']	0
ENCFF681ZVH	CHIP:ZZZ3:K562	ZZZ3	K562	Cells_Cultured_fibroblasts	['Whole_Blood']	0
